# Supplementary material for: Endothelin-3 Suppresses Luteinizing Hormone Receptor Expression by Regulating the cAMP-PKA Pathway in Hen Granulosa Cells
Source: Curr Issues Mol Biol. 2024 Jul 23;46(8):7832–45. doi: 10.3390/cimb46080464 (PMC11352380; doi:10.3390/cimb46080464)
Supplement: Supplementary file 1 [file cimb-46-00464-s001.zip]

Archive with 3 entries (3 files):
- cimb-3055542-supplementary/cimb-3055542 Supplementary Figures.pdf
- cimb-3055542-supplementary/cimb-3055542-Supplementary Table S1.xls
- cimb-3055542-supplementary/cimb-3055542-Supplementary Table S2.xls
