# Supplementary material for: Endothelin-3 Suppresses Luteinizing Hormone Receptor Expression by Regulating the cAMP-PKA Pathway in Hen Granulosa Cells
Source: Curr Issues Mol Biol. 2024 Jul 23;46(8):7832–45. doi: 10.3390/cimb46080464 (PMC11352380; doi:10.3390/cimb46080464)
Supplement: Supplementary file 1 [file cimb-46-00464-s001.zip › cimb-3055542-supplementary/cimb-3055542-Supplementary Table S1.xls]

id	Term	Category	ListHits	ListTotal	PopHits	PopTotal	p-value	q-value	Enrichment_score	geneID
GO:0070098	chemokine-mediated signaling pathway	biological_process	10	187	22	14405	6.03126695986869e-14	6.01920442594895e-11	35.0145843461352	CCAH221;CCL26;CCL5;CCLL4;CX3CL1;FOXC1;IL8L1;IL8L2;LOC422654;PTK2B
GO:0005615	extracellular space	cellular_component	39	187	790	14405	3.18453436892134e-13	1.58908265009175e-10	3.80284979354227	ADAMTS4;AEBP1;AKR1B1L;ANGPTL4;C1R;CCAH221;CCL26;CCL5;CCLL4;COL5A1;COL6A2;COLEC10;CRLF1;CSF3;CX3CL1;CYSP1L;DPYSL3;EMILIN1;EMILIN2;GDF11;HGF;HPX;IGF2;IL11;IL8L1;IL8L2;INA;JCHAIN;LGALS1;LINGO1;LIPG;LOC107051274;LOC422654;LOXL3;METRN;PRELP;SCUBE3;SEMA3F;TSKU
GO:0008009	chemokine activity	molecular_function	8	187	18	14405	2.71873155185351e-11	9.044313629166e-09	34.2364824717766	CCAH221;CCL26;CCL5;CCLL4;CX3CL1;IL8L1;IL8L2;LOC422654
GO:0048247	lymphocyte chemotaxis	biological_process	7	187	13	14405	8.92173828177926e-11	2.22597370130393e-08	41.4788153023447	CCAH221;CCL26;CCL5;CCLL4;CX3CL1;IL8L1;IL8L2
GO:0002548	monocyte chemotaxis	biological_process	7	187	19	14405	2.45259593862023e-09	4.89538149348597e-07	28.3802420489727	CCAH221;CCL26;CCL5;CCLL4;CX3CL1;IL8L1;IL8L2
GO:0005578	proteinaceous extracellular matrix	cellular_component	17	187	225	14405	5.69323289055883e-09	9.12410644441426e-07	5.82020202020202	ADAMTS12;ADAMTS4;ANGPTL4;COL12A1;COL1A1;COL3A1;COL5A1;COL6A1;COL6A2;COL6A3;EMILIN1;EMILIN2;LINGO1;NDNF;NOV;PRELP;SPON1
GO:0005581	collagen trimer	cellular_component	10	187	62	14405	6.3996738588076e-09	9.12410644441426e-07	12.4245299292738	COL12A1;COL1A1;COL3A1;COL5A1;COL6A1;COL6A2;COL6A3;COLEC10;EMILIN1;EMILIN2
GO:0007186	G-protein coupled receptor signaling pathway	biological_process	18	187	279	14405	2.37195179071491e-08	2.95900985891686e-06	4.9698119717095	ADGRA1L;ADGRG7;CCAH221;CCL26;CCL5;CCLL4;CX3CL1;IL8L1;IL8L2;ITPR3;LOC422147;LOC422654;P2RY12;P2RY13;RGS1;RHOG;RXFP3;SUCNR1
GO:0006954	inflammatory response	biological_process	14	187	171	14405	4.86223737485158e-08	5.3916810001132e-06	6.30672045532727	ACOD1;CCAH221;CCL26;CCL5;CCLL4;CSF1R;CX3CL1;ELF3;IL23A;LOC422654;LOXL3;NFKBIZ;PTAFR;TLR15
GO:0030593	neutrophil chemotaxis	biological_process	7	187	29	14405	6.8071293603365e-08	6.79351510161583e-06	18.593951687258	CCAH221;CCL26;CCL5;CCLL4;CX3CL1;IL8L1;IL8L2
GO:0048020	CCR chemokine receptor binding	molecular_function	5	187	10	14405	8.35507129330788e-08	7.58032831883751e-06	38.5160427807487	CCAH221;CCL26;CCL5;CCLL4;CX3CL1
GO:0008083	growth factor activity	molecular_function	11	187	108	14405	1.51877584981061e-07	1.26311524842583e-05	7.8458605664488	CSF3;GDF11;HGF;IGF2;IL11;IL8L1;IL8L2;LOC422654;NGF;NOV;OSGIN1
GO:0071347	cellular response to interleukin-1	biological_process	7	187	33	14405	1.7832167231324e-07	1.36896176129703e-05	16.3401393615297	ACOD1;ADAMTS12;CCAH221;CCL26;CCL5;CCLL4;CX3CL1
GO:0070374	positive regulation of ERK1 and ERK2 cascade	biological_process	9	187	89	14405	2.24603600520348e-06	0.000160110280942362	7.78976146127501	CAMK2D;CCAH221;CCL26;CCL5;CCLL4;CSF1R;CX3CL1;DUSP15;PTK2B
GO:0071356	cellular response to tumor necrosis factor	biological_process	7	187	53	14405	5.16851393552444e-06	0.000343878460510226	10.1740490364242	ACOD1;ADAMTS12;CCAH221;CCL26;CCL5;CCLL4;CX3CL1
GO:0042056	chemoattractant activity	molecular_function	4	187	14	14405	2.48659329600149e-05	0.00149410835400331	22.0091673032849	CCAH221;CCL5;COLEC10;HGF
GO:0071346	cellular response to interferon-gamma	biological_process	6	187	46	14405	2.68708179761072e-05	0.00149410835400331	10.0476633341083	ACOD1;CCAH221;CCL26;CCL5;CCLL4;CX3CL1
GO:0071407	cellular response to organic cyclic compound	biological_process	5	187	28	14405	2.6947846064188e-05	0.00149410835400331	13.7557295645531	CCAH221;CCL5;IL1B;P2RY1;P2RY13
GO:0045236	CXCR chemokine receptor binding	molecular_function	3	187	6	14405	4.18379067932065e-05	0.0019587190394869	38.5160427807487	IL8L1;IL8L2;LOC422654
GO:0043547	positive regulation of GTPase activity	biological_process	8	187	99	14405	4.34083316322698e-05	0.0019587190394869	6.22481499486847	ARHGAP23;ARHGAP6;CCAH221;CCL26;CCL5;CCLL4;CX3CL1;RGS1
GO:0033137	negative regulation of peptidyl-serine phosphorylation	biological_process	4	187	16	14405	4.42998227887146e-05	0.0019587190394869	19.2580213903743	DMTN;HGF;LOC112530161;SMAD7
GO:0090023	positive regulation of neutrophil chemotaxis	biological_process	4	187	16	14405	4.42998227887146e-05	0.0019587190394869	19.2580213903743	IL23A;IL8L1;IL8L2;LOC422654
GO:0042531	positive regulation of tyrosine phosphorylation of STAT protein	biological_process	5	187	31	14405	4.51408195472933e-05	0.0019587190394869	12.4245299292738	CCL5;CRLF1;CSF1R;HPX;IL23A
GO:0016004	phospholipase activator activity	molecular_function	3	187	7	14405	7.2516021966807e-05	0.00278349961241821	33.0137509549274	ARHGAP6;CCAH221;CCL5
GO:0042119	neutrophil activation	biological_process	3	187	7	14405	7.2516021966807e-05	0.00278349961241821	33.0137509549274	CCL5;IL8L1;IL8L2
GO:2001046	positive regulation of integrin-mediated signaling pathway	biological_process	3	187	7	14405	7.2516021966807e-05	0.00278349961241821	33.0137509549274	DMTN;LOC112530161;LOXL3
GO:0005576	extracellular region	cellular_component	24	187	817	14405	0.00015018888170537	0.00555142607192442	2.26287644244301	ADAM28;ADAMTS4;AEBP1;ANTXR2;C1R;CCDC3;CCL26;CFD;COL3A1;COL5A1;CRLF1;CSF2RA;CYSP1L;EMILIN1;EMILIN2;FNDC5;HPX;IGLL1;IGSF1L3;LBP;LIPG;NDNF;NGF;RSFR
GO:0043491	protein kinase B signaling	biological_process	4	187	22	14405	0.000167519640264464	0.00597087860656911	14.0058337384541	CCAH221;CCL5;IL1B;P2RY12
GO:0008360	regulation of cell shape	biological_process	7	187	93	14405	0.000205344483326853	0.0070666825641448	5.79811396699442	CCAH221;CSF1R;DMTN;FBLIM1;FGD5;LOC112530161;PTK2B
GO:0005201	extracellular matrix structural constituent	molecular_function	5	187	43	14405	0.000225454879955737	0.00709074276286816	8.9572192513369	COL1A1;COL3A1;COL5A1;MGP;PRELP
GO:0050731	positive regulation of peptidyl-tyrosine phosphorylation	biological_process	5	187	43	14405	0.000225454879955737	0.00709074276286816	8.9572192513369	CSF3;HGF;IL11;LOC107051274;PTK2B
GO:0005125	cytokine activity	molecular_function	7	187	95	14405	0.000234362379668406	0.00709074276286816	5.67604840979454	CSF3;GDF11;IL11;IL1B;IL23A;IL8L1;IL8L2
GO:0050729	positive regulation of inflammatory response	biological_process	4	187	24	14405	0.000238456201540704	0.00709074276286816	12.8386809269162	CCAH221;IL8L1;IL8L2;TLR15
GO:0048246	macrophage chemotaxis	biological_process	3	187	10	14405	0.000241568390718956	0.00709074276286816	23.1096256684492	CCAH221;IL8L1;IL8L2
GO:0007155	cell adhesion	biological_process	13	187	329	14405	0.000368953539445996	0.0105204466390601	3.04382101002877	CERCAM;COL12A1;COL5A1;COL6A1;COL6A2;COL6A3;EMILIN2;FOXC1;GRHL2;HAS2;NOV;NTM;SPON1
GO:0010801	negative regulation of peptidyl-threonine phosphorylation	biological_process	3	187	12	14405	0.000434466271821346	0.0120443705354918	19.2580213903743	DMTN;LOC112530161;SMAD7
GO:0009986	cell surface	cellular_component	12	187	300	14405	0.000556089444349447	0.0139576088575247	3.08128342245989	CLSTN3;CSF1R;FCER2;LIPG;LOC101748032;LOC107051274;LY6CLEL;LY6EL;P2RY12;PLVAP;SCUBE3;SLC46A2
GO:0031663	lipopolysaccharide-mediated signaling pathway	biological_process	3	187	13	14405	0.000559423200702394	0.0139576088575247	17.7766351295763	CCAH221;CCL5;IL1B
GO:0045028	G-protein coupled purinergic nucleotide receptor activity	molecular_function	3	187	13	14405	0.000559423200702394	0.0139576088575247	17.7766351295763	LOC422147;P2RY1;P2RY13
GO:0051895	negative regulation of focal adhesion assembly	biological_process	3	187	13	14405	0.000559423200702394	0.0139576088575247	17.7766351295763	ARHGAP6;DMTN;LOC112530161
GO:0050829	defense response to Gram-negative bacterium	biological_process	4	187	31	14405	0.000657775378304842	0.0160112153060544	9.93962394341901	IL23A;LBP;LOC107051274;RSFR
GO:0045596	negative regulation of cell differentiation	biological_process	3	187	14	14405	0.000705211546450315	0.016757169603748	16.5068754774637	GDF11;HOPX;P2RY12
GO:0000165	MAPK cascade	biological_process	6	187	90	14405	0.00111493614556836	0.0256601809496324	5.13547237076649	CCAH221;CCL5;CSF2RA;IL1B;PLVAP;PTK2B
GO:0031225	anchored component of membrane	cellular_component	5	187	61	14405	0.00115428247232476	0.0256601809496324	6.31410537389322	CD48;LY6CLEL;LY6EL;NTM;VNN1
GO:0031012	extracellular matrix	cellular_component	8	187	160	14405	0.00115702218710767	0.0256601809496324	3.85160427807487	ADAMTS12;ADAMTS4;COL5A1;EMILIN1;EMILIN2;LGALS1;MGP;NDNF
GO:0006955	immune response	biological_process	7	187	129	14405	0.00146622597371876	0.0307623668958525	4.18003565062389	C1R;CSF3;IL1B;IL8L1;IL8L2;LCP2;LOC422654
GO:0001657	ureteric bud development	biological_process	3	187	18	14405	0.00152162642352596	0.0307623668958525	12.8386809269162	CRLF1;GDF11;SMAD7
GO:0006958	complement activation, classical pathway	biological_process	3	187	18	14405	0.00152162642352596	0.0307623668958525	12.8386809269162	C1R;IGLL1;LOC107051274
GO:0030194	positive regulation of blood coagulation	biological_process	2	187	5	14405	0.00163367279106231	0.0307623668958525	30.8128342245989	DMTN;LOC112530161
GO:0031730	CCR5 chemokine receptor binding	molecular_function	2	187	5	14405	0.00163367279106231	0.0307623668958525	30.8128342245989	CCAH221;CCL5
GO:0051450	myoblast proliferation	biological_process	2	187	5	14405	0.00163367279106231	0.0307623668958525	30.8128342245989	ATOH8;HGF
GO:0090315	negative regulation of protein targeting to membrane	biological_process	2	187	5	14405	0.00163367279106231	0.0307623668958525	30.8128342245989	DMTN;LOC112530161
GO:0090527	actin filament reorganization	biological_process	2	187	5	14405	0.00163367279106231	0.0307623668958525	30.8128342245989	DMTN;LOC112530161
GO:0030335	positive regulation of cell migration	biological_process	6	187	102	14405	0.00212210228759773	0.0391085653666203	4.53129915067631	CCAH221;CSF1R;HGF;IL1B;MYO1F;PTK2B
GO:0002320	lymphoid progenitor cell differentiation	biological_process	2	187	6	14405	0.00242959023319685	0.0391085653666203	25.6773618538324	LY6CLEL;LY6EL
GO:0004032	alditol:NADP+ 1-oxidoreductase activity	molecular_function	2	187	6	14405	0.00242959023319685	0.0391085653666203	25.6773618538324	AKR1B10L2;AKR1B1L
GO:0014731	spectrin-associated cytoskeleton	cellular_component	2	187	6	14405	0.00242959023319685	0.0391085653666203	25.6773618538324	DMTN;LOC112530161
GO:0021540	corpus callosum morphogenesis	biological_process	2	187	6	14405	0.00242959023319685	0.0391085653666203	25.6773618538324	PRDM8;TSKU
GO:0022414	reproductive process	biological_process	2	187	6	14405	0.00242959023319685	0.0391085653666203	25.6773618538324	ANTXR2;NPR2
GO:0048245	eosinophil chemotaxis	biological_process	2	187	6	14405	0.00242959023319685	0.0391085653666203	25.6773618538324	CCAH221;CCL5
GO:0072061	inner medullary collecting duct development	biological_process	2	187	6	14405	0.00242959023319685	0.0391085653666203	25.6773618538324	AKR1B1L;DACT2
GO:2000503	positive regulation of natural killer cell chemotaxis	biological_process	2	187	6	14405	0.00242959023319685	0.0391085653666203	25.6773618538324	CCAH221;CCL5
GO:0051017	actin filament bundle assembly	biological_process	3	187	22	14405	0.00276426423823754	0.0437894557104931	10.5043753038405	DMTN;DPYSL3;LOC112530161
GO:0001525	angiogenesis	biological_process	7	187	147	14405	0.00307499526016562	0.0461051380527876	3.66819455054749	ANGPTL4;IL8L1;IL8L2;NDNF;PTK2B;RSFR;TNFAIP2
GO:0071345	cellular response to cytokine stimulus	biological_process	3	187	23	14405	0.00314879295144014	0.0461051380527876	10.0476633341083	CSF1R;CSF3;DPYSL3
GO:0030023	extracellular matrix constituent conferring elasticity	molecular_function	2	187	7	14405	0.00337241991768887	0.0461051380527876	22.0091673032849	EMILIN1;EMILIN2
GO:0043031	negative regulation of macrophage activation	biological_process	2	187	7	14405	0.00337241991768887	0.0461051380527876	22.0091673032849	LBP;LOC770026
GO:0046622	positive regulation of organ growth	biological_process	2	187	7	14405	0.00337241991768887	0.0461051380527876	22.0091673032849	ARX;HLX
GO:0050999	regulation of nitric-oxide synthase activity	biological_process	2	187	7	14405	0.00337241991768887	0.0461051380527876	22.0091673032849	CYGB;IL1B
GO:0060324	face development	biological_process	2	187	7	14405	0.00337241991768887	0.0461051380527876	22.0091673032849	ALDH1A3;GRHL2
GO:0060402	calcium ion transport into cytosol	biological_process	2	187	7	14405	0.00337241991768887	0.0461051380527876	22.0091673032849	ITPR3;LOC107050029
GO:0090303	positive regulation of wound healing	biological_process	2	187	7	14405	0.00337241991768887	0.0461051380527876	22.0091673032849	DMTN;LOC112530161
GO:2000573	positive regulation of DNA biosynthetic process	biological_process	2	187	7	14405	0.00337241991768887	0.0461051380527876	22.0091673032849	HGF;PTK2B
GO:0006816	calcium ion transport	biological_process	4	187	48	14405	0.00342720991946898	0.0462210202652708	6.41934046345811	CAMK2D;CCAH221;CCL5;LOC107050029
GO:0002232	leukocyte chemotaxis involved in inflammatory response	biological_process	2	187	8	14405	0.00445825438705725	0.0563207326364954	19.2580213903743	IL8L1;IL8L2
GO:0008037	cell recognition	biological_process	2	187	8	14405	0.00445825438705725	0.0563207326364954	19.2580213903743	CRTAM;LOC770026
GO:0010763	positive regulation of fibroblast migration	biological_process	2	187	8	14405	0.00445825438705725	0.0563207326364954	19.2580213903743	DMTN;LOC112530161
GO:0010812	negative regulation of cell-substrate adhesion	biological_process	2	187	8	14405	0.00445825438705725	0.0563207326364954	19.2580213903743	DMTN;LOC112530161
GO:0030502	negative regulation of bone mineralization	biological_process	2	187	8	14405	0.00445825438705725	0.0563207326364954	19.2580213903743	CCAH221;PTK2B
GO:0030168	platelet activation	biological_process	4	187	53	14405	0.00490532049033736	0.0611938731169586	5.8137423065281	ITPR3;LCP2;P2RY1;RHOG
GO:0014068	positive regulation of phosphatidylinositol 3-kinase signaling	biological_process	3	187	27	14405	0.00500661655022596	0.0616864607052531	8.55912061794415	CCL5;CSF3;HGF
GO:0004930	G-protein coupled receptor activity	molecular_function	8	187	204	14405	0.00519812098163888	0.0632649358497025	3.02086610045088	ADGRA1L;ADGRG7;FZD2;GPR153;LOC422147;RXFP3;SUCNR1;TSKU
GO:0043410	positive regulation of MAPK cascade	biological_process	4	187	55	14405	0.00559994181559344	0.0661900828217698	5.60233349538162	IGF2;IL11;LOC101748032;LOC107051274
GO:0010591	regulation of lamellipodium assembly	biological_process	2	187	9	14405	0.00568326193653985	0.0661900828217698	17.1182412358883	DMTN;LOC112530161
GO:0030595	leukocyte chemotaxis	biological_process	2	187	9	14405	0.00568326193653985	0.0661900828217698	17.1182412358883	IL8L1;IL8L2
GO:0005886	plasma membrane	cellular_component	47	187	2534	14405	0.00570375463193607	0.0661900828217698	1.42877191057237	ADAM28;ALDH1A3;ANTXR2;CD48;CDH3;CRTAM;CSF1R;CSF2RA;DMTN;DUSP15;FLNC;FNDC5;FZD2;GPR153;ITPR3;KCNMB2;LINGO1;LOC101748032;LOC107049790;LOC107050029;LOC107051274;LOC112530161;LOC422147;LSP1;LY6CLEL;LY6EL;NPR2;NTM;P2RY1;P2RY12;P2RY13;PTAFR;PTPRE;RGS1;RGS2;RHOG;RXFP3;SCUBE3;SLC39A8;SLC46A2;SLCO3A1;SMAD7;STEAP4;SUCNR1;TAAR1;TSKU;VNN1
GO:0030178	negative regulation of Wnt signaling pathway	biological_process	3	187	29	14405	0.00613690219816067	0.0695980499291403	7.96883643739628	MDFI;NFATC1;TSKU
GO:0048661	positive regulation of smooth muscle cell proliferation	biological_process	3	187	29	14405	0.00613690219816067	0.0695980499291403	7.96883643739628	AKR1B1L;CAMK2D;CCL5
GO:0005887	integral component of plasma membrane	cellular_component	21	187	899	14405	0.00647819434782175	0.0726431231362484	1.79941467941206	CD48;CRTAM;CSF2RA;HAS2;IGSF1L3;ITPR3;KCNMB2;LBP;LOC422147;LOC770026;NPR2;P2RY12;P2RY13;PLPPR3;PLTGP6L1;RXFP3;SLC26A3;SLC39A8;SLC6A14;SLCO3A1;STEAP4
GO:0007157	heterophilic cell-cell adhesion via plasma membrane cell adhesion molecules	biological_process	3	187	30	14405	0.00675447735819852	0.073928800366179	7.70320855614973	CRTAM;LOC770026;SCARF2
GO:0010976	positive regulation of neuron projection development	biological_process	4	187	58	14405	0.00676029175593054	0.073928800366179	5.31255762493085	DPYSL3;IGF2BP1;NDNF;PTK2B
GO:0035584	calcium-mediated signaling using intracellular calcium source	biological_process	2	187	10	14405	0.00704368532299509	0.073928800366179	15.4064171122995	DMTN;LOC112530161
GO:0043922	negative regulation by host of viral transcription	biological_process	2	187	10	14405	0.00704368532299509	0.073928800366179	15.4064171122995	CCAH221;CCL5
GO:0048821	erythrocyte development	biological_process	2	187	10	14405	0.00704368532299509	0.073928800366179	15.4064171122995	DMTN;LOC112530161
GO:1900025	negative regulation of substrate adhesion-dependent cell spreading	biological_process	2	187	10	14405	0.00704368532299509	0.073928800366179	15.4064171122995	DMTN;LOC112530161
GO:0005245	voltage-gated calcium channel activity	molecular_function	3	187	31	14405	0.00740769542747285	0.073928800366179	7.45471795756426	LOC107049790;LOC107050029;LOC112530935
GO:0032956	regulation of actin cytoskeleton organization	biological_process	3	187	31	14405	0.00740769542747285	0.073928800366179	7.45471795756426	DMTN;LOC112530161;MYO1F
GO:0042102	positive regulation of T cell proliferation	biological_process	3	187	31	14405	0.00740769542747285	0.073928800366179	7.45471795756426	CCL5;IL1B;IL23A
GO:0050796	regulation of insulin secretion	biological_process	3	187	31	14405	0.00740769542747285	0.073928800366179	7.45471795756426	CCL5;IL1B;ITPR3
GO:0072562	blood microparticle	cellular_component	3	187	31	14405	0.00740769542747285	0.073928800366179	7.45471795756426	C1R;HPX;LOC107051274
GO:0003823	antigen binding	molecular_function	4	187	60	14405	0.00761617441387929	0.0752568521292231	5.13547237076649	IGLL1;IGSF1L3;JCHAIN;LOC107051274
GO:0008284	positive regulation of cell proliferation	biological_process	8	187	220	14405	0.00807540393815093	0.0788055027626957	2.80116674769081	CRLF1;CSF1R;CSF3;HGF;HLX;IL11;PTK2B;RHOG
GO:0005537	mannose binding	molecular_function	2	187	11	14405	0.0085358404942759	0.0788055027626957	14.0058337384541	COLEC10;FCER2
GO:0014911	positive regulation of smooth muscle cell migration	biological_process	2	187	11	14405	0.0085358404942759	0.0788055027626957	14.0058337384541	CAMK2D;CCL5
GO:0031253	cell projection membrane	cellular_component	2	187	11	14405	0.0085358404942759	0.0788055027626957	14.0058337384541	DMTN;LOC112530161
GO:0034329	cell junction assembly	biological_process	2	187	11	14405	0.0085358404942759	0.0788055027626957	14.0058337384541	FLNC;GRHL2
GO:0042104	positive regulation of activated T cell proliferation	biological_process	2	187	11	14405	0.0085358404942759	0.0788055027626957	14.0058337384541	IGF2;IL23A
GO:0045744	negative regulation of G-protein coupled receptor protein signaling pathway	biological_process	2	187	11	14405	0.0085358404942759	0.0788055027626957	14.0058337384541	CCL5;RGS2
GO:0008201	heparin binding	molecular_function	5	187	97	14405	0.00860701382879142	0.0788055027626957	3.970726059871	COL5A1;LIPG;NDNF;NOV;PRELP
GO:0043621	protein self-association	molecular_function	3	187	33	14405	0.00882289604218855	0.0800477295464015	7.00291686922703	CCL5;DMTN;LOC112530161
GO:1990830	cellular response to leukemia inhibitory factor	biological_process	4	187	63	14405	0.00902894199455085	0.0811791361311869	4.89092606739666	GFPT2;INA;LAPTM5;SMAD7
GO:0006956	complement activation	biological_process	2	187	12	14405	0.0101561153387668	0.0881374183312111	12.8386809269162	C1R;IGLL1
GO:0032715	negative regulation of interleukin-6 production	biological_process	2	187	12	14405	0.0101561153387668	0.0881374183312111	12.8386809269162	HGF;LBP
GO:0034987	immunoglobulin receptor binding	molecular_function	2	187	12	14405	0.0101561153387668	0.0881374183312111	12.8386809269162	JCHAIN;LOC107051274
GO:2000249	regulation of actin cytoskeleton reorganization	biological_process	2	187	12	14405	0.0101561153387668	0.0881374183312111	12.8386809269162	CSF1R;PTK2B
GO:0071320	cellular response to cAMP	biological_process	3	187	35	14405	0.0103858130046903	0.0893538049886287	6.60275019098549	DMTN;LOC112530161;SLC26A3
GO:0019955	cytokine binding	molecular_function	2	187	13	14405	0.0119009684547785	0.0981584009741236	11.8510900863842	CRLF1;CSF1R
GO:0030863	cortical cytoskeleton	cellular_component	2	187	13	14405	0.0119009684547785	0.0981584009741236	11.8510900863842	DMTN;LOC112530161
GO:0031005	filamin binding	molecular_function	2	187	13	14405	0.0119009684547785	0.0981584009741236	11.8510900863842	DPYSL3;FBLIM1
GO:0032733	positive regulation of interleukin-10 production	biological_process	2	187	13	14405	0.0119009684547785	0.0981584009741236	11.8510900863842	HGF;IL23A
GO:0051693	actin filament capping	biological_process	2	187	13	14405	0.0119009684547785	0.0981584009741236	11.8510900863842	DMTN;LOC112530161
GO:0032496	response to lipopolysaccharide	biological_process	4	187	70	14405	0.0129620057228785	0.105585441285552	4.40183346065699	ACOD1;IL8L1;IL8L2;LOC422654
GO:0009636	response to toxic substance	biological_process	3	187	38	14405	0.0130130353488205	0.105585441285552	6.08148043906558	CCAH221;CCL5;SLC6A14
GO:0051489	regulation of filopodium assembly	biological_process	2	187	14	14405	0.0137669279394999	0.110801565190491	11.0045836516425	DMTN;LOC112530161
GO:0045087	innate immune response	biological_process	8	187	243	14405	0.0141202396814462	0.112735993616667	2.53603573865012	C1R;CSF1R;IGSF1L3;IL23A;JCHAIN;LOC107051274;PTK2B;TLR15
GO:0005096	GTPase activator activity	molecular_function	8	187	247	14405	0.0154394072527593	0.121853403231134	2.49496633397562	ALS2CL;ARHGAP23;ARHGAP25;ARHGAP30;ARHGAP6;CHN2;RGS1;RGS2
GO:0006887	exocytosis	biological_process	4	187	74	14405	0.0156324114023012	0.121853403231134	4.16389651683769	CCAH221;CCL5;CPLX1;TNFAIP2
GO:0051928	positive regulation of calcium ion transport	biological_process	2	187	15	14405	0.0157505901972108	0.121853403231134	10.270944741533	CCAH221;CCL5
GO:1903779	regulation of cardiac conduction	biological_process	2	187	15	14405	0.0157505901972108	0.121853403231134	10.270944741533	ITPR3;NPR2
GO:0070588	calcium ion transmembrane transport	biological_process	3	187	41	14405	0.0159858132138916	0.122721858365107	5.63649406547542	LOC107049790;LOC112530935;P2RY12
GO:0043524	negative regulation of neuron apoptotic process	biological_process	4	187	75	14405	0.0163500339358852	0.124559800519186	4.10837789661319	CRLF1;NDNF;NGF;PTK2B
GO:0003700	DNA binding transcription factor activity	molecular_function	11	187	408	14405	0.0176340614805812	0.129079141513993	2.07684544405998	AEBP1;ATOH8;ELF3;FOXC1;GRHL2;HIC1;KLHL6;MAFA;NFATC1;SMAD7;ZNF629L
GO:0003382	epithelial cell morphogenesis	biological_process	2	187	16	14405	0.0178486187664639	0.129079141513993	9.62901069518716	DACT2;GRHL2
GO:0006911	phagocytosis, engulfment	biological_process	2	187	16	14405	0.0178486187664639	0.129079141513993	9.62901069518716	ARHGAP25;LOC107051274
GO:0031941	filamentous actin	cellular_component	2	187	16	14405	0.0178486187664639	0.129079141513993	9.62901069518716	DPYSL3;MYO1F
GO:0032729	positive regulation of interferon-gamma production	biological_process	2	187	16	14405	0.0178486187664639	0.129079141513993	9.62901069518716	IL1B;IL23A
GO:0045840	positive regulation of mitotic nuclear division	biological_process	2	187	16	14405	0.0178486187664639	0.129079141513993	9.62901069518716	IGF2;IL1B
GO:0048041	focal adhesion assembly	biological_process	2	187	16	14405	0.0178486187664639	0.129079141513993	9.62901069518716	ARHGAP6;PTK2B
GO:0007498	mesoderm development	biological_process	2	187	17	14405	0.0200577431659485	0.142983054854405	9.06259830135263	FOXC1;GDF11
GO:0045429	positive regulation of nitric oxide biosynthetic process	biological_process	2	187	17	14405	0.0200577431659485	0.142983054854405	9.06259830135263	IL1B;PTK2B
GO:0006952	defense response	biological_process	3	187	45	14405	0.0204948787775439	0.145063042694956	5.13547237076649	ACOD1;CD48;IGSF1L3
GO:0004683	calmodulin-dependent protein kinase activity	molecular_function	2	187	18	14405	0.0223747577587514	0.149865827135798	8.55912061794415	CAMK2D;PTK2B
GO:0005891	voltage-gated calcium channel complex	cellular_component	2	187	18	14405	0.0223747577587514	0.149865827135798	8.55912061794415	LOC107049790;LOC107050029
GO:0022617	extracellular matrix disassembly	biological_process	2	187	18	14405	0.0223747577587514	0.149865827135798	8.55912061794415	ADAMTS4;SCUBE3
GO:0031016	pancreas development	biological_process	2	187	18	14405	0.0223747577587514	0.149865827135798	8.55912061794415	GDF11;PTPRVP
GO:0048015	phosphatidylinositol-mediated signaling	biological_process	2	187	18	14405	0.0223747577587514	0.149865827135798	8.55912061794415	CSF1R;PTAFR
GO:0050853	B cell receptor signaling pathway	biological_process	2	187	18	14405	0.0223747577587514	0.149865827135798	8.55912061794415	KLHL6;LOC107051274
GO:0060326	cell chemotaxis	biological_process	2	187	18	14405	0.0223747577587514	0.149865827135798	8.55912061794415	HGF;RHOG
GO:2000352	negative regulation of endothelial cell apoptotic process	biological_process	2	187	18	14405	0.0223747577587514	0.149865827135798	8.55912061794415	ANGPTL4;NDNF
GO:0000187	activation of MAPK activity	biological_process	3	187	47	14405	0.0229847125125239	0.151912205877476	4.91694163158494	HGF;IL1B;LOC107051274
GO:0005913	cell-cell adherens junction	cellular_component	3	187	47	14405	0.0229847125125239	0.151912205877476	4.91694163158494	CRTAM;LOC770026;SMAD7
GO:0043087	regulation of GTPase activity	biological_process	3	187	48	14405	0.0242885460187275	0.159473479780856	4.81450534759358	ARHGAP6;CHN2;FGD5
GO:0048147	negative regulation of fibroblast proliferation	biological_process	2	187	19	14405	0.0247965206347372	0.161744624793907	8.10864058542077	IL8L1;IL8L2
GO:0004872	receptor activity	molecular_function	6	187	173	14405	0.025433050617014	0.164819379972597	2.67163302525424	ANTXR2;CD48;CRTAM;CSF2RA;IGSF1L3;LOC770026
GO:0006968	cellular defense response	biological_process	2	187	20	14405	0.0273199525107726	0.174777644908661	7.70320855614973	LSP1;PTK2B
GO:0010595	positive regulation of endothelial cell migration	biological_process	2	187	20	14405	0.0273199525107726	0.174777644908661	7.70320855614973	ATOH8;PTK2B
GO:0019221	cytokine-mediated signaling pathway	biological_process	4	187	88	14405	0.0275829279898514	0.175336064546953	3.50145843461351	CCL26;CRLF1;CSF2RA;IL1B
GO:0001530	lipopolysaccharide binding	molecular_function	2	187	21	14405	0.0299420356485223	0.187735654813565	7.33638910109498	LBP;PTAFR
GO:0014003	oligodendrocyte development	biological_process	2	187	21	14405	0.0299420356485223	0.187735654813565	7.33638910109498	PRDM8;ZNF488
GO:0031410	cytoplasmic vesicle	cellular_component	6	187	180	14405	0.030097900571313	0.187735654813565	2.56773618538324	ARHGAP30;CYSP1L;DMTN;IL1B;LOC112530161;NGF
GO:0030507	spectrin binding	molecular_function	2	187	22	14405	0.0326598127895508	0.199966215729888	7.00291686922703	DMTN;LOC112530161
GO:0034144	negative regulation of toll-like receptor 4 signaling pathway	biological_process	2	187	22	14405	0.0326598127895508	0.199966215729888	7.00291686922703	ACOD1;IGSF1L3
GO:1900026	positive regulation of substrate adhesion-dependent cell spreading	biological_process	2	187	22	14405	0.0326598127895508	0.199966215729888	7.00291686922703	DMTN;LOC112530161
GO:0007169	transmembrane receptor protein tyrosine kinase signaling pathway	biological_process	3	187	54	14405	0.0329335222538283	0.20041253176415	4.27956030897207	CSF1R;LCP2;NGF
GO:0004896	cytokine receptor activity	molecular_function	2	187	23	14405	0.0354703861074661	0.213249670694284	6.6984422227389	CSF2RA;IL2RG
GO:0051482	positive regulation of cytosolic calcium ion concentration involved in phospholipase C-activating G-protein coupled signaling pathway	biological_process	2	187	23	14405	0.0354703861074661	0.213249670694284	6.6984422227389	LOC422147;RXFP3
GO:0007528	neuromuscular junction development	biological_process	2	187	24	14405	0.0383709161768465	0.226592747600549	6.41934046345811	LOC107050029;PDZRN3
GO:0032281	AMPA glutamate receptor complex	cellular_component	2	187	24	14405	0.0383709161768465	0.226592747600549	6.41934046345811	GRIA4;LOC112530935
GO:0032760	positive regulation of tumor necrosis factor production	biological_process	2	187	24	14405	0.0383709161768465	0.226592747600549	6.41934046345811	CCAH221;IL23A
GO:0001666	response to hypoxia	biological_process	3	187	58	14405	0.0394717011773774	0.230367004532296	3.98441821869814	CAMK2D;CYGB;PTK2B
GO:0008013	beta-catenin binding	molecular_function	3	187	58	14405	0.0394717011773774	0.230367004532296	3.98441821869814	DACT2;SMAD7;TCF7L1
GO:0001501	skeletal system development	biological_process	3	187	59	14405	0.0412016236535893	0.238589038825296	3.91688570651681	ADAMTS4;AEBP1;GDF11
GO:0030890	positive regulation of B cell proliferation	biological_process	2	187	25	14405	0.0413586209586937	0.238589038825296	6.16256684491979	LOC101748032;LOC107051274
GO:0030036	actin cytoskeleton organization	biological_process	4	187	102	14405	0.0438049636842864	0.251249159522516	3.02086610045088	DMTN;FGD5;LOC112530161;RHOG
GO:0007204	positive regulation of cytosolic calcium ion concentration	biological_process	3	187	62	14405	0.0466168370950254	0.255142208739829	3.72735897878213	ITPR3;LOC107049790;PTK2B
GO:0051897	positive regulation of protein kinase B signaling	biological_process	3	187	62	14405	0.0466168370950254	0.255142208739829	3.72735897878213	CCAH221;CSF3;IGF2
GO:0007162	negative regulation of cell adhesion	biological_process	2	187	27	14405	0.0475847074623177	0.255142208739829	5.70608041196276	DACT2;MYO1F
GO:0051056	regulation of small GTPase mediated signal transduction	biological_process	3	187	64	14405	0.0504123439560984	0.255142208739829	3.61087901069519	ARHGAP30;CHN2;RHOG
GO:0010811	positive regulation of cell-substrate adhesion	biological_process	2	187	28	14405	0.0508178031336709	0.255142208739829	5.50229182582124	EMILIN1;NDNF
GO:0030838	positive regulation of actin filament polymerization	biological_process	2	187	28	14405	0.0508178031336709	0.255142208739829	5.50229182582124	CSF3;PTK2B
GO:0043588	skin development	biological_process	2	187	28	14405	0.0508178031336709	0.255142208739829	5.50229182582124	COL5A1;DACT2
GO:0051592	response to calcium ion	biological_process	2	187	28	14405	0.0508178031336709	0.255142208739829	5.50229182582124	ITPR3;PTK2B
GO:0014069	postsynaptic density	cellular_component	5	187	157	14405	0.0539551393549989	0.255142208739829	2.45325113253176	CLSTN3;DMTN;LOC112530161;LOC112530935;PTK2B
GO:0000980	RNA polymerase II distal enhancer sequence-specific DNA binding	molecular_function	2	187	29	14405	0.0541274994992643	0.255142208739829	5.31255762493085	ARX;NFATC1
GO:0018108	peptidyl-tyrosine phosphorylation	biological_process	2	187	29	14405	0.0541274994992643	0.255142208739829	5.31255762493085	CSF1R;PTK2B
GO:0060291	long-term synaptic potentiation	biological_process	2	187	29	14405	0.0541274994992643	0.255142208739829	5.31255762493085	ITPR3;PTK2B
GO:0006950	response to stress	biological_process	2	187	30	14405	0.0575112867950547	0.255142208739829	5.13547237076649	AKR1B1L;PTK2B
GO:0004672	protein kinase activity	molecular_function	4	187	112	14405	0.0580631979770894	0.255142208739829	2.75114591291062	CAMK2D;CCAH221;CCL5;NPR2
GO:0006461	protein complex assembly	biological_process	3	187	68	14405	0.0584381050329828	0.255142208739829	3.39847436300724	DMTN;LOC112530161;PTK2B
GO:0007188	adenylate cyclase-modulating G-protein coupled receptor signaling pathway	biological_process	2	187	31	14405	0.0609667068893706	0.255142208739829	4.9698119717095	RXFP3;TSKU
GO:0007267	cell-cell signaling	biological_process	4	187	115	14405	0.0627703718514249	0.255142208739829	2.67937688909556	CCAH221;CCL5;NGF;NOV
GO:0001758	retinal dehydrogenase activity	molecular_function	1	187	5	14405	0.0632530876659954	0.255142208739829	15.4064171122995	ALDH1A3
GO:0001875	lipopolysaccharide receptor activity	molecular_function	1	187	5	14405	0.0632530876659954	0.255142208739829	15.4064171122995	PTAFR
GO:0002237	response to molecule of bacterial origin	biological_process	1	187	5	14405	0.0632530876659954	0.255142208739829	15.4064171122995	LOC422654
GO:0002315	marginal zone B cell differentiation	biological_process	1	187	5	14405	0.0632530876659954	0.255142208739829	15.4064171122995	PTK2B
GO:0004465	lipoprotein lipase activity	molecular_function	1	187	5	14405	0.0632530876659954	0.255142208739829	15.4064171122995	LIPG
GO:0005159	insulin-like growth factor receptor binding	molecular_function	1	187	5	14405	0.0632530876659954	0.255142208739829	15.4064171122995	IGF2
GO:0005513	detection of calcium ion	biological_process	1	187	5	14405	0.0632530876659954	0.255142208739829	15.4064171122995	KCNMB2
GO:0005883	neurofilament	cellular_component	1	187	5	14405	0.0632530876659954	0.255142208739829	15.4064171122995	INA
GO:0006829	zinc II ion transport	biological_process	1	187	5	14405	0.0632530876659954	0.255142208739829	15.4064171122995	SLC39A8
GO:0010226	response to lithium ion	biological_process	1	187	5	14405	0.0632530876659954	0.255142208739829	15.4064171122995	PTK2B
GO:0010469	regulation of receptor activity	biological_process	1	187	5	14405	0.0632530876659954	0.255142208739829	15.4064171122995	CRLF1
GO:0016064	immunoglobulin mediated immune response	biological_process	1	187	5	14405	0.0632530876659954	0.255142208739829	15.4064171122995	LOC107051274
GO:0018931	naphthalene metabolic process	biological_process	1	187	5	14405	0.0632530876659954	0.255142208739829	15.4064171122995	AKR1B1L
GO:0019871	sodium channel inhibitor activity	molecular_function	1	187	5	14405	0.0632530876659954	0.255142208739829	15.4064171122995	CAMK2D
GO:0021759	globus pallidus development	biological_process	1	187	5	14405	0.0632530876659954	0.255142208739829	15.4064171122995	ARX
GO:0021785	branchiomotor neuron axon guidance	biological_process	1	187	5	14405	0.0632530876659954	0.255142208739829	15.4064171122995	SEMA3F
GO:0030007	cellular potassium ion homeostasis	biological_process	1	187	5	14405	0.0632530876659954	0.255142208739829	15.4064171122995	CAMK2D
GO:0032838	plasma membrane bounded cell projection cytoplasm	cellular_component	1	187	5	14405	0.0632530876659954	0.255142208739829	15.4064171122995	AKR1B1L
GO:0032966	negative regulation of collagen biosynthetic process	biological_process	1	187	5	14405	0.0632530876659954	0.255142208739829	15.4064171122995	CYGB
GO:0033173	calcineurin-NFAT signaling cascade	biological_process	1	187	5	14405	0.0632530876659954	0.255142208739829	15.4064171122995	NFATC1
GO:0035022	positive regulation of Rac protein signal transduction	biological_process	1	187	5	14405	0.0632530876659954	0.255142208739829	15.4064171122995	CAMK2D
GO:0035313	wound healing, spreading of epidermal cells	biological_process	1	187	5	14405	0.0632530876659954	0.255142208739829	15.4064171122995	COL5A1
GO:0035374	chondroitin sulfate binding	molecular_function	1	187	5	14405	0.0632530876659954	0.255142208739829	15.4064171122995	DPYSL3
GO:0043274	phospholipase binding	molecular_function	1	187	5	14405	0.0632530876659954	0.255142208739829	15.4064171122995	ARHGAP6
GO:0043308	eosinophil degranulation	biological_process	1	187	5	14405	0.0632530876659954	0.255142208739829	15.4064171122995	CCAH221
GO:0043795	glyceraldehyde oxidoreductase activity	molecular_function	1	187	5	14405	0.0632530876659954	0.255142208739829	15.4064171122995	AKR1B1L
GO:0045124	regulation of bone resorption	biological_process	1	187	5	14405	0.0632530876659954	0.255142208739829	15.4064171122995	CSF1R
GO:0046598	positive regulation of viral entry into host cell	biological_process	1	187	5	14405	0.0632530876659954	0.255142208739829	15.4064171122995	LGALS1
GO:0046628	positive regulation of insulin receptor signaling pathway	biological_process	1	187	5	14405	0.0632530876659954	0.255142208739829	15.4064171122995	IGF2
GO:0046888	negative regulation of hormone secretion	biological_process	1	187	5	14405	0.0632530876659954	0.255142208739829	15.4064171122995	IL11
GO:0046974	histone methyltransferase activity (H3-K9 specific)	molecular_function	1	187	5	14405	0.0632530876659954	0.255142208739829	15.4064171122995	PRDM8
GO:0048048	embryonic eye morphogenesis	biological_process	1	187	5	14405	0.0632530876659954	0.255142208739829	15.4064171122995	ALDH1A3
GO:0050859	negative regulation of B cell receptor signaling pathway	biological_process	1	187	5	14405	0.0632530876659954	0.255142208739829	15.4064171122995	LOC101748032
GO:0050871	positive regulation of B cell activation	biological_process	1	187	5	14405	0.0632530876659954	0.255142208739829	15.4064171122995	LOC107051274
GO:0050913	sensory perception of bitter taste	biological_process	1	187	5	14405	0.0632530876659954	0.255142208739829	15.4064171122995	ITPR3
GO:0050917	sensory perception of umami taste	biological_process	1	187	5	14405	0.0632530876659954	0.255142208739829	15.4064171122995	ITPR3
GO:0051058	negative regulation of small GTPase mediated signal transduction	biological_process	1	187	5	14405	0.0632530876659954	0.255142208739829	15.4064171122995	ARHGAP25
GO:0051279	regulation of release of sequestered calcium ion into cytosol	biological_process	1	187	5	14405	0.0632530876659954	0.255142208739829	15.4064171122995	PTK2B
GO:0051444	negative regulation of ubiquitin-protein transferase activity	biological_process	1	187	5	14405	0.0632530876659954	0.255142208739829	15.4064171122995	SMAD7
GO:0051932	synaptic transmission, GABAergic	biological_process	1	187	5	14405	0.0632530876659954	0.255142208739829	15.4064171122995	CLSTN3
GO:0055091	phospholipid homeostasis	biological_process	1	187	5	14405	0.0632530876659954	0.255142208739829	15.4064171122995	LIPG
GO:0060052	neurofilament cytoskeleton organization	biological_process	1	187	5	14405	0.0632530876659954	0.255142208739829	15.4064171122995	INA
GO:0060335	positive regulation of interferon-gamma-mediated signaling pathway	biological_process	1	187	5	14405	0.0632530876659954	0.255142208739829	15.4064171122995	HPX
GO:0070411	I-SMAD binding	molecular_function	1	187	5	14405	0.0632530876659954	0.255142208739829	15.4064171122995	SMAD7
GO:0071578	zinc II ion transmembrane import	biological_process	1	187	5	14405	0.0632530876659954	0.255142208739829	15.4064171122995	SLC39A8
GO:0071621	granulocyte chemotaxis	biological_process	1	187	5	14405	0.0632530876659954	0.255142208739829	15.4064171122995	CCAH221
GO:0071639	positive regulation of monocyte chemotactic protein-1 production	biological_process	1	187	5	14405	0.0632530876659954	0.255142208739829	15.4064171122995	IL1B
GO:0071726	cellular response to diacyl bacterial lipopeptide	biological_process	1	187	5	14405	0.0632530876659954	0.255142208739829	15.4064171122995	TLR15
GO:0085029	extracellular matrix assembly	biological_process	1	187	5	14405	0.0632530876659954	0.255142208739829	15.4064171122995	HAS2
GO:0097238	cellular response to methylglyoxal	biological_process	1	187	5	14405	0.0632530876659954	0.255142208739829	15.4064171122995	AKR1B1L
GO:0097454	Schwann cell microvillus	cellular_component	1	187	5	14405	0.0632530876659954	0.255142208739829	15.4064171122995	AKR1B1L
GO:1900027	regulation of ruffle assembly	biological_process	1	187	5	14405	0.0632530876659954	0.255142208739829	15.4064171122995	RHOG
GO:1901385	regulation of voltage-gated calcium channel activity	biological_process	1	187	5	14405	0.0632530876659954	0.255142208739829	15.4064171122995	LOC107050029
GO:1902035	positive regulation of hematopoietic stem cell proliferation	biological_process	1	187	5	14405	0.0632530876659954	0.255142208739829	15.4064171122995	LOC422654
GO:1902514	regulation of calcium ion transmembrane transport via high voltage-gated calcium channel	biological_process	1	187	5	14405	0.0632530876659954	0.255142208739829	15.4064171122995	CAMK2D
GO:1904888	cranial skeletal system development	biological_process	1	187	5	14405	0.0632530876659954	0.255142208739829	15.4064171122995	COLEC10
GO:0008277	regulation of G-protein coupled receptor protein signaling pathway	biological_process	2	187	32	14405	0.0644913523772092	0.255142208739829	4.81450534759358	RGS1;RGS2
GO:0009897	external side of plasma membrane	cellular_component	4	187	118	14405	0.067672761428623	0.255142208739829	2.61125713767788	ADGRA1L;ANTXR2;LOC107051274;P2RY12
GO:0030097	hemopoiesis	biological_process	2	187	33	14405	0.068082865689146	0.255142208739829	4.66861124615135	IL8L1;IL8L2
GO:0007200	phospholipase C-activating G-protein coupled receptor signaling pathway	biological_process	2	187	34	14405	0.0717389382146356	0.255142208739829	4.53129915067631	P2RY1;RXFP3
GO:0031526	brush border membrane	cellular_component	2	187	34	14405	0.0717389382146356	0.255142208739829	4.53129915067631	SLC26A3;SLC6A14
GO:0003094	glomerular filtration	biological_process	1	187	6	14405	0.0754177871525545	0.255142208739829	12.8386809269162	JCHAIN
GO:0003254	regulation of membrane depolarization	biological_process	1	187	6	14405	0.0754177871525545	0.255142208739829	12.8386809269162	CAMK2D
GO:0004033	aldo-keto reductase (NADP) activity	molecular_function	1	187	6	14405	0.0754177871525545	0.255142208739829	12.8386809269162	AKR1B1L
GO:0004972	NMDA glutamate receptor activity	molecular_function	1	187	6	14405	0.0754177871525545	0.255142208739829	12.8386809269162	PTK2B
GO:0006048	UDP-N-acetylglucosamine biosynthetic process	biological_process	1	187	6	14405	0.0754177871525545	0.255142208739829	12.8386809269162	GFPT2
GO:0006061	sorbitol biosynthetic process	biological_process	1	187	6	14405	0.0754177871525545	0.255142208739829	12.8386809269162	AKR1B1L
GO:0007168	receptor guanylyl cyclase signaling pathway	biological_process	1	187	6	14405	0.0754177871525545	0.255142208739829	12.8386809269162	NPR2
GO:0007610	behavior	biological_process	1	187	6	14405	0.0754177871525545	0.255142208739829	12.8386809269162	CCAH221
GO:0009950	dorsal/ventral axis specification	biological_process	1	187	6	14405	0.0754177871525545	0.255142208739829	12.8386809269162	MDFI
GO:0010818	T cell chemotaxis	biological_process	1	187	6	14405	0.0754177871525545	0.255142208739829	12.8386809269162	CCAH221
GO:0015108	chloride transmembrane transporter activity	molecular_function	1	187	6	14405	0.0754177871525545	0.255142208739829	12.8386809269162	SLC26A3
GO:0016810	hydrolase activity, acting on carbon-nitrogen (but not peptide) bonds	molecular_function	1	187	6	14405	0.0754177871525545	0.255142208739829	12.8386809269162	DPYSL3
GO:0019395	fatty acid oxidation	biological_process	1	187	6	14405	0.0754177871525545	0.255142208739829	12.8386809269162	CYGB
GO:0021670	lateral ventricle development	biological_process	1	187	6	14405	0.0754177871525545	0.255142208739829	12.8386809269162	TSKU
GO:0021846	cell proliferation in forebrain	biological_process	1	187	6	14405	0.0754177871525545	0.255142208739829	12.8386809269162	ARX
GO:0031584	activation of phospholipase D activity	biological_process	1	187	6	14405	0.0754177871525545	0.255142208739829	12.8386809269162	CCL5
GO:0032964	collagen biosynthetic process	biological_process	1	187	6	14405	0.0754177871525545	0.255142208739829	12.8386809269162	COL5A1
GO:0034134	toll-like receptor 2 signaling pathway	biological_process	1	187	6	14405	0.0754177871525545	0.255142208739829	12.8386809269162	TLR15
GO:0034375	high-density lipoprotein particle remodeling	biological_process	1	187	6	14405	0.0754177871525545	0.255142208739829	12.8386809269162	LIPG
GO:0035809	regulation of urine volume	biological_process	1	187	6	14405	0.0754177871525545	0.255142208739829	12.8386809269162	AKR1B1L
GO:0036302	atrioventricular canal development	biological_process	1	187	6	14405	0.0754177871525545	0.255142208739829	12.8386809269162	HAS2
GO:0042415	norepinephrine metabolic process	biological_process	1	187	6	14405	0.0754177871525545	0.255142208739829	12.8386809269162	AKR1B1L
GO:0042573	retinoic acid metabolic process	biological_process	1	187	6	14405	0.0754177871525545	0.255142208739829	12.8386809269162	ALDH1A3
GO:0042994	cytoplasmic sequestering of transcription factor	biological_process	1	187	6	14405	0.0754177871525545	0.255142208739829	12.8386809269162	MDFI
GO:0043533	inositol 1,3,4,5 tetrakisphosphate binding	molecular_function	1	187	6	14405	0.0754177871525545	0.255142208739829	12.8386809269162	ITPR3
GO:0043691	reverse cholesterol transport	biological_process	1	187	6	14405	0.0754177871525545	0.255142208739829	12.8386809269162	LIPG
GO:0044342	type B pancreatic cell proliferation	biological_process	1	187	6	14405	0.0754177871525545	0.255142208739829	12.8386809269162	PTPRVP
GO:0045086	positive regulation of interleukin-2 biosynthetic process	biological_process	1	187	6	14405	0.0754177871525545	0.255142208739829	12.8386809269162	IL1B
GO:0045499	chemorepellent activity	molecular_function	1	187	6	14405	0.0754177871525545	0.255142208739829	12.8386809269162	SEMA3F
GO:0045577	regulation of B cell differentiation	biological_process	1	187	6	14405	0.0754177871525545	0.255142208739829	12.8386809269162	LOC101748032
GO:0045580	regulation of T cell differentiation	biological_process	1	187	6	14405	0.0754177871525545	0.255142208739829	12.8386809269162	SLC46A2
GO:0045617	negative regulation of keratinocyte differentiation	biological_process	1	187	6	14405	0.0754177871525545	0.255142208739829	12.8386809269162	GRHL2
GO:0046370	fructose biosynthetic process	biological_process	1	187	6	14405	0.0754177871525545	0.255142208739829	12.8386809269162	AKR1B1L
GO:0048012	hepatocyte growth factor receptor signaling pathway	biological_process	1	187	6	14405	0.0754177871525545	0.255142208739829	12.8386809269162	HGF
GO:0050663	cytokine secretion	biological_process	1	187	6	14405	0.0754177871525545	0.255142208739829	12.8386809269162	LCP2
GO:0050995	negative regulation of lipid catabolic process	biological_process	1	187	6	14405	0.0754177871525545	0.255142208739829	12.8386809269162	IL1B
GO:0061549	sympathetic ganglion development	biological_process	1	187	6	14405	0.0754177871525545	0.255142208739829	12.8386809269162	SEMA3F
GO:0070723	response to cholesterol	biological_process	1	187	6	14405	0.0754177871525545	0.255142208739829	12.8386809269162	CCAH221
GO:0071318	cellular response to ATP	biological_process	1	187	6	14405	0.0754177871525545	0.255142208739829	12.8386809269162	P2RY12
GO:0097066	response to thyroid hormone	biological_process	1	187	6	14405	0.0754177871525545	0.255142208739829	12.8386809269162	AKR1B1L
GO:1990454	L-type voltage-gated calcium channel complex	cellular_component	1	187	6	14405	0.0754177871525545	0.255142208739829	12.8386809269162	LOC107050029
GO:2000251	positive regulation of actin cytoskeleton reorganization	biological_process	1	187	6	14405	0.0754177871525545	0.255142208739829	12.8386809269162	CSF3
GO:2000650	negative regulation of sodium ion transmembrane transporter activity	biological_process	1	187	6	14405	0.0754177871525545	0.255142208739829	12.8386809269162	CAMK2D
GO:0033209	tumor necrosis factor-mediated signaling pathway	biological_process	2	187	36	14405	0.0792357660972544	0.255866562057622	4.27956030897207	PLVAP;PTK2B
GO:0042060	wound healing	biological_process	2	187	36	14405	0.0792357660972544	0.255866562057622	4.27956030897207	IL8L1;IL8L2
GO:0051781	positive regulation of cell division	biological_process	2	187	36	14405	0.0792357660972544	0.255866562057622	4.27956030897207	IGF2;IL1B
GO:0004222	metalloendopeptidase activity	molecular_function	3	187	78	14405	0.0809152816427095	0.255866562057622	2.96277252159605	ADAM28;ADAMTS12;ADAMTS4
GO:0010494	cytoplasmic stress granule	cellular_component	2	187	37	14405	0.0830721413344594	0.255866562057622	4.16389651683769	IGF2BP1;LBP
GO:0060395	SMAD protein signal transduction	biological_process	2	187	37	14405	0.0830721413344594	0.255866562057622	4.16389651683769	ATOH8;GDF11
GO:0007010	cytoskeleton organization	biological_process	3	187	79	14405	0.0833425041568472	0.255866562057622	2.92526907195559	CCAH221;DMTN;FGD5
GO:0031594	neuromuscular junction	cellular_component	2	187	38	14405	0.0869643138892171	0.255866562057622	4.05432029271039	CAMK2D;PDZRN3
GO:0001206	transcriptional repressor activity, RNA polymerase II distal enhancer sequence-specific binding	molecular_function	1	187	7	14405	0.0874253483583658	0.255866562057622	11.0045836516425	ARX
GO:0001609	G-protein coupled adenosine receptor activity	molecular_function	1	187	7	14405	0.0874253483583658	0.255866562057622	11.0045836516425	P2RY12
GO:0004540	ribonuclease activity	molecular_function	1	187	7	14405	0.0874253483583658	0.255866562057622	11.0045836516425	RSFR
GO:0004966	galanin receptor activity	molecular_function	1	187	7	14405	0.0874253483583658	0.255866562057622	11.0045836516425	RXFP3
GO:0006002	fructose 6-phosphate metabolic process	biological_process	1	187	7	14405	0.0874253483583658	0.255866562057622	11.0045836516425	GFPT2
GO:0006910	phagocytosis, recognition	biological_process	1	187	7	14405	0.0874253483583658	0.255866562057622	11.0045836516425	LOC107051274
GO:0007159	leukocyte cell-cell adhesion	biological_process	1	187	7	14405	0.0874253483583658	0.255866562057622	11.0045836516425	CCL5
GO:0007263	nitric oxide mediated signal transduction	biological_process	1	187	7	14405	0.0874253483583658	0.255866562057622	11.0045836516425	NDNF
GO:0008331	high voltage-gated calcium channel activity	molecular_function	1	187	7	14405	0.0874253483583658	0.255866562057622	11.0045836516425	LOC107050029
GO:0008347	glial cell migration	biological_process	1	187	7	14405	0.0874253483583658	0.255866562057622	11.0045836516425	P2RY12
GO:0009414	response to water deprivation	biological_process	1	187	7	14405	0.0874253483583658	0.255866562057622	11.0045836516425	AKR1B1L
GO:0010518	positive regulation of phospholipase activity	biological_process	1	187	7	14405	0.0874253483583658	0.255866562057622	11.0045836516425	ARHGAP6
GO:0010944	negative regulation of transcription by competitive promoter binding	biological_process	1	187	7	14405	0.0874253483583658	0.255866562057622	11.0045836516425	SMAD7
GO:0014808	release of sequestered calcium ion into cytosol by sarcoplasmic reticulum	biological_process	1	187	7	14405	0.0874253483583658	0.255866562057622	11.0045836516425	CCAH221
GO:0021952	central nervous system projection neuron axonogenesis	biological_process	1	187	7	14405	0.0874253483583658	0.255866562057622	11.0045836516425	PRDM8
GO:0034713	type I transforming growth factor beta receptor binding	molecular_function	1	187	7	14405	0.0874253483583658	0.255866562057622	11.0045836516425	SMAD7
GO:0035235	ionotropic glutamate receptor signaling pathway	biological_process	1	187	7	14405	0.0874253483583658	0.255866562057622	11.0045836516425	PTK2B
GO:0035729	cellular response to hepatocyte growth factor stimulus	biological_process	1	187	7	14405	0.0874253483583658	0.255866562057622	11.0045836516425	HGF
GO:0042054	histone methyltransferase activity	molecular_function	1	187	7	14405	0.0874253483583658	0.255866562057622	11.0045836516425	PRDM8
GO:0042577	lipid phosphatase activity	molecular_function	1	187	7	14405	0.0874253483583658	0.255866562057622	11.0045836516425	PLPPR3
GO:0043534	blood vessel endothelial cell migration	biological_process	1	187	7	14405	0.0874253483583658	0.255866562057622	11.0045836516425	PTK2B
GO:0044597	daunorubicin metabolic process	biological_process	1	187	7	14405	0.0874253483583658	0.255866562057622	11.0045836516425	AKR1B1L
GO:0044598	doxorubicin metabolic process	biological_process	1	187	7	14405	0.0874253483583658	0.255866562057622	11.0045836516425	AKR1B1L
GO:0046889	positive regulation of lipid biosynthetic process	biological_process	1	187	7	14405	0.0874253483583658	0.255866562057622	11.0045836516425	CCDC3
GO:0048844	artery morphogenesis	biological_process	1	187	7	14405	0.0874253483583658	0.255866562057622	11.0045836516425	SMAD7
GO:0048846	axon extension involved in axon guidance	biological_process	1	187	7	14405	0.0874253483583658	0.255866562057622	11.0045836516425	SEMA3F
GO:0050718	positive regulation of interleukin-1 beta secretion	biological_process	1	187	7	14405	0.0874253483583658	0.255866562057622	11.0045836516425	CCAH221
GO:0050778	positive regulation of immune response	biological_process	1	187	7	14405	0.0874253483583658	0.255866562057622	11.0045836516425	LOC107051274
GO:0051131	chaperone-mediated protein complex assembly	biological_process	1	187	7	14405	0.0874253483583658	0.255866562057622	11.0045836516425	HOPX
GO:0055117	regulation of cardiac muscle contraction	biological_process	1	187	7	14405	0.0874253483583658	0.255866562057622	11.0045836516425	SMAD7
GO:0060707	trophoblast giant cell differentiation	biological_process	1	187	7	14405	0.0874253483583658	0.255866562057622	11.0045836516425	MDFI
GO:0070324	thyroid hormone binding	molecular_function	1	187	7	14405	0.0874253483583658	0.255866562057622	11.0045836516425	ALDH1A3
GO:0071498	cellular response to fluid shear stress	biological_process	1	187	7	14405	0.0874253483583658	0.255866562057622	11.0045836516425	PTK2B
GO:0090026	positive regulation of monocyte chemotaxis	biological_process	1	187	7	14405	0.0874253483583658	0.255866562057622	11.0045836516425	CCL5
GO:0090201	negative regulation of release of cytochrome c from mitochondria	biological_process	1	187	7	14405	0.0874253483583658	0.255866562057622	11.0045836516425	HGF
GO:0097435	supramolecular fiber organization	biological_process	1	187	7	14405	0.0874253483583658	0.255866562057622	11.0045836516425	COL5A1
GO:1990869	cellular response to chemokine	biological_process	1	187	7	14405	0.0874253483583658	0.255866562057622	11.0045836516425	FOXC1
GO:2000060	positive regulation of protein ubiquitination involved in ubiquitin-dependent protein catabolic process	biological_process	1	187	7	14405	0.0874253483583658	0.255866562057622	11.0045836516425	PTK2B
GO:0001889	liver development	biological_process	2	187	39	14405	0.0909102072832748	0.260734828351469	3.95036336212807	HGF;HLX
GO:0036464	cytoplasmic ribonucleoprotein granule	cellular_component	2	187	39	14405	0.0909102072832748	0.260734828351469	3.95036336212807	INA;NFKBIZ
GO:0038095	Fc-epsilon receptor signaling pathway	biological_process	2	187	39	14405	0.0909102072832748	0.260734828351469	3.95036336212807	LCP2;NFATC1
GO:0050830	defense response to Gram-positive bacterium	biological_process	2	187	39	14405	0.0909102072832748	0.260734828351469	3.95036336212807	MYO1F;RSFR
GO:0051291	protein heterooligomerization	biological_process	2	187	39	14405	0.0909102072832748	0.260734828351469	3.95036336212807	ITPR3;SCUBE3
GO:0030154	cell differentiation	biological_process	10	187	478	14405	0.0938039491779686	0.260734828351469	1.6115499071443	ANGPTL4;ATOH8;ELF3;HLX;INA;MGP;OSGIN1;SCUBE3;SPI1;TNFAIP2
GO:0008237	metallopeptidase activity	molecular_function	2	187	40	14405	0.0949077890271294	0.260734828351469	3.85160427807487	ADAM28;ADAMTS4
GO:0033138	positive regulation of peptidyl-serine phosphorylation	biological_process	2	187	40	14405	0.0949077890271294	0.260734828351469	3.85160427807487	CSF3;IL11
GO:0044297	cell body	cellular_component	2	187	40	14405	0.0949077890271294	0.260734828351469	3.85160427807487	DPYSL3;PTK2B
GO:0001227	transcriptional repressor activity, RNA polymerase II transcription regulatory region sequence-specific DNA binding	molecular_function	2	187	41	14405	0.0989550698380647	0.260734828351469	3.75766271031694	AEBP1;ZNF629L
GO:0050728	negative regulation of inflammatory response	biological_process	2	187	41	14405	0.0989550698380647	0.260734828351469	3.75766271031694	ACOD1;HGF
GO:0001916	positive regulation of T cell mediated cytotoxicity	biological_process	1	187	8	14405	0.0992777903542668	0.260734828351469	9.62901069518716	IL23A
GO:0001954	positive regulation of cell-matrix adhesion	biological_process	1	187	8	14405	0.0992777903542668	0.260734828351469	9.62901069518716	PTK2B
GO:0004185	serine-type carboxypeptidase activity	molecular_function	1	187	8	14405	0.0992777903542668	0.260734828351469	9.62901069518716	AEBP1
GO:0004601	peroxidase activity	molecular_function	1	187	8	14405	0.0992777903542668	0.260734828351469	9.62901069518716	CYGB
GO:0006518	peptide metabolic process	biological_process	1	187	8	14405	0.0992777903542668	0.260734828351469	9.62901069518716	AEBP1
GO:0010759	positive regulation of macrophage chemotaxis	biological_process	1	187	8	14405	0.0992777903542668	0.260734828351469	9.62901069518716	CCL5
GO:0010804	negative regulation of tumor necrosis factor-mediated signaling pathway	biological_process	1	187	8	14405	0.0992777903542668	0.260734828351469	9.62901069518716	CCDC3
GO:0015278	calcium-release channel activity	molecular_function	1	187	8	14405	0.0992777903542668	0.260734828351469	9.62901069518716	ITPR3
GO:0016247	channel regulator activity	molecular_function	1	187	8	14405	0.0992777903542668	0.260734828351469	9.62901069518716	LOC112530935
GO:0016342	catenin complex	cellular_component	1	187	8	14405	0.0992777903542668	0.260734828351469	9.62901069518716	SMAD7
GO:0017015	regulation of transforming growth factor beta receptor signaling pathway	biological_process	1	187	8	14405	0.0992777903542668	0.260734828351469	9.62901069518716	SMAD7
GO:0022409	positive regulation of cell-cell adhesion	biological_process	1	187	8	14405	0.0992777903542668	0.260734828351469	9.62901069518716	SMAD7
GO:0023052	signaling	biological_process	1	187	8	14405	0.0992777903542668	0.260734828351469	9.62901069518716	CCAH221
GO:0030225	macrophage differentiation	biological_process	1	187	8	14405	0.0992777903542668	0.260734828351469	9.62901069518716	CSF3
GO:0030435	sporulation resulting in formation of a cellular spore	biological_process	1	187	8	14405	0.0992777903542668	0.260734828351469	9.62901069518716	CYSP1L
GO:0031224	intrinsic component of membrane	cellular_component	1	187	8	14405	0.0992777903542668	0.260734828351469	9.62901069518716	P2RY12
GO:0031571	mitotic G1 DNA damage checkpoint	biological_process	1	187	8	14405	0.0992777903542668	0.260734828351469	9.62901069518716	PTPRVP
GO:0034629	cellular protein complex localization	biological_process	1	187	8	14405	0.0992777903542668	0.260734828351469	9.62901069518716	SMAD7
GO:0035810	positive regulation of urine volume	biological_process	1	187	8	14405	0.0992777903542668	0.260734828351469	9.62901069518716	HAS2
GO:0043149	stress fiber assembly	biological_process	1	187	8	14405	0.0992777903542668	0.260734828351469	9.62901069518716	PTK2B
GO:0044030	regulation of DNA methylation	biological_process	1	187	8	14405	0.0992777903542668	0.260734828351469	9.62901069518716	GRHL2
GO:0045954	positive regulation of natural killer cell mediated cytotoxicity	biological_process	1	187	8	14405	0.0992777903542668	0.260734828351469	9.62901069518716	CRTAM
GO:0048714	positive regulation of oligodendrocyte differentiation	biological_process	1	187	8	14405	0.0992777903542668	0.260734828351469	9.62901069518716	ZNF488
GO:0048793	pronephros development	biological_process	1	187	8	14405	0.0992777903542668	0.260734828351469	9.62901069518716	FOXC1
GO:0051000	positive regulation of nitric-oxide synthase activity	biological_process	1	187	8	14405	0.0992777903542668	0.260734828351469	9.62901069518716	PTK2B
GO:0060081	membrane hyperpolarization	biological_process	1	187	8	14405	0.0992777903542668	0.260734828351469	9.62901069518716	SLC26A3
GO:0060135	maternal process involved in female pregnancy	biological_process	1	187	8	14405	0.0992777903542668	0.260734828351469	9.62901069518716	AKR1B1L
GO:0061053	somite development	biological_process	1	187	8	14405	0.0992777903542668	0.260734828351469	9.62901069518716	LOXL3
GO:0071277	cellular response to calcium ion	biological_process	2	187	42	14405	0.103050102870904	0.262903467747031	3.66819455054749	DMTN;LOC112530161
GO:0005102	receptor binding	molecular_function	5	187	191	14405	0.103433686007279	0.262903467747031	2.01654674244757	CRTAM;DMTN;LOC112530161;LOC770026;PTK2B
GO:0045860	positive regulation of protein kinase activity	biological_process	2	187	43	14405	0.107190982961284	0.262903467747031	3.58288770053476	LCP2;PTK2B
GO:0050839	cell adhesion molecule binding	molecular_function	2	187	43	14405	0.107190982961284	0.262903467747031	3.58288770053476	CRTAM;LOC770026
GO:0001968	fibronectin binding	molecular_function	1	187	9	14405	0.110977106406483	0.262903467747031	8.55912061794415	LOXL3
GO:0004620	phospholipase activity	molecular_function	1	187	9	14405	0.110977106406483	0.262903467747031	8.55912061794415	LIPG
GO:0004970	ionotropic glutamate receptor activity	molecular_function	1	187	9	14405	0.110977106406483	0.262903467747031	8.55912061794415	GRIA4
GO:0005001	transmembrane receptor protein tyrosine phosphatase activity	molecular_function	1	187	9	14405	0.110977106406483	0.262903467747031	8.55912061794415	PTPRE
GO:0007202	activation of phospholipase C activity	biological_process	1	187	9	14405	0.110977106406483	0.262903467747031	8.55912061794415	ARHGAP6
GO:0008271	secondary active sulfate transmembrane transporter activity	molecular_function	1	187	9	14405	0.110977106406483	0.262903467747031	8.55912061794415	SLC26A3
GO:0008970	phosphatidylcholine 1-acylhydrolase activity	molecular_function	1	187	9	14405	0.110977106406483	0.262903467747031	8.55912061794415	LIPG
GO:0010575	positive regulation of vascular endothelial growth factor production	biological_process	1	187	9	14405	0.110977106406483	0.262903467747031	8.55912061794415	IL1B
GO:0010880	regulation of release of sequestered calcium ion into cytosol by sarcoplasmic reticulum	biological_process	1	187	9	14405	0.110977106406483	0.262903467747031	8.55912061794415	CAMK2D
GO:0016571	histone methylation	biological_process	1	187	9	14405	0.110977106406483	0.262903467747031	8.55912061794415	PRDM8
GO:0017146	NMDA selective glutamate receptor complex	cellular_component	1	187	9	14405	0.110977106406483	0.262903467747031	8.55912061794415	PTK2B
GO:0019531	oxalate transmembrane transporter activity	molecular_function	1	187	9	14405	0.110977106406483	0.262903467747031	8.55912061794415	SLC26A3
GO:0031076	embryonic camera-type eye development	biological_process	1	187	9	14405	0.110977106406483	0.262903467747031	8.55912061794415	ALDH1A3
GO:0031432	titin binding	molecular_function	1	187	9	14405	0.110977106406483	0.262903467747031	8.55912061794415	CAMK2D
GO:0031529	ruffle organization	biological_process	1	187	9	14405	0.110977106406483	0.262903467747031	8.55912061794415	CSF1R
GO:0032469	endoplasmic reticulum calcium ion homeostasis	biological_process	1	187	9	14405	0.110977106406483	0.262903467747031	8.55912061794415	CAMK2D
GO:0032735	positive regulation of interleukin-12 production	biological_process	1	187	9	14405	0.110977106406483	0.262903467747031	8.55912061794415	IL23A
GO:0038191	neuropilin binding	molecular_function	1	187	9	14405	0.110977106406483	0.262903467747031	8.55912061794415	SEMA3F
GO:0042098	T cell proliferation	biological_process	1	187	9	14405	0.110977106406483	0.262903467747031	8.55912061794415	IL23A
GO:0042562	hormone binding	molecular_function	1	187	9	14405	0.110977106406483	0.262903467747031	8.55912061794415	NPR2
GO:0045088	regulation of innate immune response	biological_process	1	187	9	14405	0.110977106406483	0.262903467747031	8.55912061794415	MYO1F
GO:0045603	positive regulation of endothelial cell differentiation	biological_process	1	187	9	14405	0.110977106406483	0.262903467747031	8.55912061794415	ATOH8
GO:0046839	phospholipid dephosphorylation	biological_process	1	187	9	14405	0.110977106406483	0.262903467747031	8.55912061794415	PLPPR3
GO:0048484	enteric nervous system development	biological_process	1	187	9	14405	0.110977106406483	0.262903467747031	8.55912061794415	HLX
GO:0048771	tissue remodeling	biological_process	1	187	9	14405	0.110977106406483	0.262903467747031	8.55912061794415	IL23A
GO:0050707	regulation of cytokine secretion	biological_process	1	187	9	14405	0.110977106406483	0.262903467747031	8.55912061794415	TLR15
GO:0051764	actin crosslink formation	biological_process	1	187	9	14405	0.110977106406483	0.262903467747031	8.55912061794415	DPYSL3
GO:0051968	positive regulation of synaptic transmission, glutamatergic	biological_process	1	187	9	14405	0.110977106406483	0.262903467747031	8.55912061794415	PTK2B
GO:0060373	regulation of ventricular cardiac muscle cell membrane depolarization	biological_process	1	187	9	14405	0.110977106406483	0.262903467747031	8.55912061794415	SMAD7
GO:0060389	pathway-restricted SMAD protein phosphorylation	biological_process	1	187	9	14405	0.110977106406483	0.262903467747031	8.55912061794415	SMAD7
GO:0060394	negative regulation of pathway-restricted SMAD protein phosphorylation	biological_process	1	187	9	14405	0.110977106406483	0.262903467747031	8.55912061794415	SMAD7
GO:0060412	ventricular septum morphogenesis	biological_process	1	187	9	14405	0.110977106406483	0.262903467747031	8.55912061794415	SMAD7
GO:0061564	axon development	biological_process	1	187	9	14405	0.110977106406483	0.262903467747031	8.55912061794415	SPRY3
GO:0070208	protein heterotrimerization	biological_process	1	187	9	14405	0.110977106406483	0.262903467747031	8.55912061794415	COL6A2
GO:0097440	apical dendrite	cellular_component	1	187	9	14405	0.110977106406483	0.262903467747031	8.55912061794415	PTK2B
GO:1901214	regulation of neuron death	biological_process	1	187	9	14405	0.110977106406483	0.262903467747031	8.55912061794415	CCL5
GO:0000902	cell morphogenesis	biological_process	2	187	44	14405	0.111375845881252	0.262903467747031	3.50145843461351	HGF;MSX1
GO:0006935	chemotaxis	biological_process	2	187	44	14405	0.111375845881252	0.262903467747031	3.50145843461351	CCAH221;PTAFR
GO:0030027	lamellipodium	cellular_component	4	187	141	14405	0.111431028914824	0.262903467747031	2.18530739181553	DPYSL3;FGD5;IGF2BP1;PTK2B
GO:0017124	SH3 domain binding	molecular_function	3	187	90	14405	0.111998978008103	0.263620235971902	2.56773618538324	ARHGAP6;DPYSL3;SH3BP5
GO:0005901	caveola	cellular_component	2	187	45	14405	0.115602867607006	0.270531446407165	3.42364824717766	P2RY12;PLVAP
GO:0001558	regulation of cell growth	biological_process	2	187	46	14405	0.119870263598579	0.270531446407165	3.34922111136945	CLSTN3;NOV
GO:0001556	oocyte maturation	biological_process	1	187	10	14405	0.122525264304648	0.270531446407165	7.70320855614973	PTK2B
GO:0001775	cell activation	biological_process	1	187	10	14405	0.122525264304648	0.270531446407165	7.70320855614973	CCAH221
GO:0005344	oxygen carrier activity	molecular_function	1	187	10	14405	0.122525264304648	0.270531446407165	7.70320855614973	CYGB
GO:0005539	glycosaminoglycan binding	molecular_function	1	187	10	14405	0.122525264304648	0.270531446407165	7.70320855614973	NDNF
GO:0006090	pyruvate metabolic process	biological_process	1	187	10	14405	0.122525264304648	0.270531446407165	7.70320855614973	LDHA
GO:0006928	movement of cell or subcellular component	biological_process	1	187	10	14405	0.122525264304648	0.270531446407165	7.70320855614973	LSP1
GO:0008195	phosphatidate phosphatase activity	molecular_function	1	187	10	14405	0.122525264304648	0.270531446407165	7.70320855614973	PLPPR3
GO:0014850	response to muscle activity	biological_process	1	187	10	14405	0.122525264304648	0.270531446407165	7.70320855614973	FNDC5
GO:0015116	sulfate transmembrane transporter activity	molecular_function	1	187	10	14405	0.122525264304648	0.270531446407165	7.70320855614973	SLC26A3
GO:0015269	calcium-activated potassium channel activity	molecular_function	1	187	10	14405	0.122525264304648	0.270531446407165	7.70320855614973	KCNMB2
GO:0030449	regulation of complement activation	biological_process	1	187	10	14405	0.122525264304648	0.270531446407165	7.70320855614973	C1R
GO:0032757	positive regulation of interleukin-8 production	biological_process	1	187	10	14405	0.122525264304648	0.270531446407165	7.70320855614973	IL1B
GO:0034333	adherens junction assembly	biological_process	1	187	10	14405	0.122525264304648	0.270531446407165	7.70320855614973	SMAD7
GO:0035458	cellular response to interferon-beta	biological_process	1	187	10	14405	0.122525264304648	0.270531446407165	7.70320855614973	ACOD1
GO:0042346	positive regulation of NF-kappaB import into nucleus	biological_process	1	187	10	14405	0.122525264304648	0.270531446407165	7.70320855614973	IL1B
GO:0042574	retinal metabolic process	biological_process	1	187	10	14405	0.122525264304648	0.270531446407165	7.70320855614973	ALDH1A3
GO:0042993	positive regulation of transcription factor import into nucleus	biological_process	1	187	10	14405	0.122525264304648	0.270531446407165	7.70320855614973	CSF3
GO:0043194	axon initial segment	cellular_component	1	187	10	14405	0.122525264304648	0.270531446407165	7.70320855614973	CAMK2D
GO:0045824	negative regulation of innate immune response	biological_process	1	187	10	14405	0.122525264304648	0.270531446407165	7.70320855614973	ACOD1
GO:0048185	activin binding	molecular_function	1	187	10	14405	0.122525264304648	0.270531446407165	7.70320855614973	SMAD7
GO:0050715	positive regulation of cytokine secretion	biological_process	1	187	10	14405	0.122525264304648	0.270531446407165	7.70320855614973	CRTAM
GO:0050850	positive regulation of calcium-mediated signaling	biological_process	1	187	10	14405	0.122525264304648	0.270531446407165	7.70320855614973	CCAH221
GO:0051601	exocyst localization	biological_process	1	187	10	14405	0.122525264304648	0.270531446407165	7.70320855614973	TNFAIP2
GO:0060013	righting reflex	biological_process	1	187	10	14405	0.122525264304648	0.270531446407165	7.70320855614973	ALDH1A3
GO:1901653	cellular response to peptide	biological_process	1	187	10	14405	0.122525264304648	0.270531446407165	7.70320855614973	AKR1B1L
GO:2000310	regulation of NMDA receptor activity	biological_process	1	187	10	14405	0.122525264304648	0.270531446407165	7.70320855614973	PTK2B
GO:0030198	extracellular matrix organization	biological_process	3	187	96	14405	0.129008568951751	0.280790668639315	2.40725267379679	ELF3;EMILIN1;NDNF
GO:0007156	homophilic cell adhesion via plasma membrane adhesion molecules	biological_process	4	187	149	14405	0.129012538504204	0.280790668639315	2.06797545131536	CDH3;CLSTN3;CRTAM;LOC770026
GO:0008285	negative regulation of cell proliferation	biological_process	5	187	206	14405	0.130578630873702	0.280790668639315	1.86971081459945	CCL26;GDF11;IL1B;PTK2B;PTPRVP
GO:0006874	cellular calcium ion homeostasis	biological_process	2	187	49	14405	0.132897429227505	0.280790668639315	3.14416675761214	CCAH221;CCL5
GO:0060021	palate development	biological_process	2	187	49	14405	0.132897429227505	0.280790668639315	3.14416675761214	GDF11;LOXL3
GO:0001965	G-protein alpha-subunit binding	molecular_function	1	187	11	14405	0.133924206685685	0.280790668639315	7.00291686922703	RGS1
GO:0004029	aldehyde dehydrogenase (NAD) activity	molecular_function	1	187	11	14405	0.133924206685685	0.280790668639315	7.00291686922703	ALDH1A3
GO:0004869	cysteine-type endopeptidase inhibitor activity	molecular_function	1	187	11	14405	0.133924206685685	0.280790668639315	7.00291686922703	CSTA
GO:0006541	glutamine metabolic process	biological_process	1	187	11	14405	0.133924206685685	0.280790668639315	7.00291686922703	GFPT2
GO:0006882	cellular zinc ion homeostasis	biological_process	1	187	11	14405	0.133924206685685	0.280790668639315	7.00291686922703	SLC39A8
GO:0006970	response to osmotic stress	biological_process	1	187	11	14405	0.133924206685685	0.280790668639315	7.00291686922703	PTK2B
GO:0007223	Wnt signaling pathway, calcium modulating pathway	biological_process	1	187	11	14405	0.133924206685685	0.280790668639315	7.00291686922703	NFATC1
GO:0010613	positive regulation of cardiac muscle hypertrophy	biological_process	1	187	11	14405	0.133924206685685	0.280790668639315	7.00291686922703	CAMK2D
GO:0010717	regulation of epithelial to mesenchymal transition	biological_process	1	187	11	14405	0.133924206685685	0.280790668639315	7.00291686922703	SMAD7
GO:0033010	paranodal junction	cellular_component	1	187	11	14405	0.133924206685685	0.280790668639315	7.00291686922703	AKR1B1L
GO:0035902	response to immobilization stress	biological_process	1	187	11	14405	0.133924206685685	0.280790668639315	7.00291686922703	PTK2B
GO:0046427	positive regulation of JAK-STAT cascade	biological_process	1	187	11	14405	0.133924206685685	0.280790668639315	7.00291686922703	AKR1B1L
GO:0048240	sperm capacitation	biological_process	1	187	11	14405	0.133924206685685	0.280790668639315	7.00291686922703	SLC26A3
GO:0051044	positive regulation of membrane protein ectodomain proteolysis	biological_process	1	187	11	14405	0.133924206685685	0.280790668639315	7.00291686922703	IL1B
GO:0060292	long term synaptic depression	biological_process	1	187	11	14405	0.133924206685685	0.280790668639315	7.00291686922703	PTK2B
GO:0061844	antimicrobial humoral immune response mediated by antimicrobial peptide	biological_process	1	187	11	14405	0.133924206685685	0.280790668639315	7.00291686922703	LBP
GO:0070403	NAD+ binding	molecular_function	1	187	11	14405	0.133924206685685	0.280790668639315	7.00291686922703	ALDH1A3
GO:0097150	neuronal stem cell population maintenance	biological_process	1	187	11	14405	0.133924206685685	0.280790668639315	7.00291686922703	IGF2BP1
GO:1902042	negative regulation of extrinsic apoptotic signaling pathway via death domain receptors	biological_process	1	187	11	14405	0.133924206685685	0.280790668639315	7.00291686922703	HGF
GO:0004252	serine-type endopeptidase activity	molecular_function	3	187	100	14405	0.140826128401317	0.290351702707174	2.31096256684492	C1R;CFD;HGF
GO:0003774	motor activity	molecular_function	2	187	51	14405	0.141753074203143	0.290351702707174	3.02086610045088	MYH1E;MYO1F
GO:0050776	regulation of immune response	biological_process	2	187	51	14405	0.141753074203143	0.290351702707174	3.02086610045088	CRTAM;LOC770026
GO:0007165	signal transduction	biological_process	10	187	524	14405	0.144729451895942	0.290351702707174	1.47007796873086	ARHGAP23;ARHGAP25;ARHGAP6;IGSF1L3;LINGO1;NOV;PLPPR3;PTK2B;RGS1;SCUBE3
GO:0001816	cytokine production	biological_process	1	187	12	14405	0.145175851353587	0.290351702707174	6.41934046345811	PTAFR
GO:0001894	tissue homeostasis	biological_process	1	187	12	14405	0.145175851353587	0.290351702707174	6.41934046345811	AKR1B1L
GO:0002028	regulation of sodium ion transport	biological_process	1	187	12	14405	0.145175851353587	0.290351702707174	6.41934046345811	CAMK2D
GO:0010001	glial cell differentiation	biological_process	1	187	12	14405	0.145175851353587	0.290351702707174	6.41934046345811	METRN
GO:0015106	bicarbonate transmembrane transporter activity	molecular_function	1	187	12	14405	0.145175851353587	0.290351702707174	6.41934046345811	SLC26A3
GO:0016528	sarcoplasm	cellular_component	1	187	12	14405	0.145175851353587	0.290351702707174	6.41934046345811	FLNC
GO:0019229	regulation of vasoconstriction	biological_process	1	187	12	14405	0.145175851353587	0.290351702707174	6.41934046345811	KCNMB2
GO:0032331	negative regulation of chondrocyte differentiation	biological_process	1	187	12	14405	0.145175851353587	0.290351702707174	6.41934046345811	ADAMTS12
GO:0032480	negative regulation of type I interferon production	biological_process	1	187	12	14405	0.145175851353587	0.290351702707174	6.41934046345811	ACOD1
GO:0043220	Schmidt-Lanterman incisure	cellular_component	1	187	12	14405	0.145175851353587	0.290351702707174	6.41934046345811	AKR1B1L
GO:0043393	regulation of protein binding	biological_process	1	187	12	14405	0.145175851353587	0.290351702707174	6.41934046345811	HOPX
GO:0044853	plasma membrane raft	cellular_component	1	187	12	14405	0.145175851353587	0.290351702707174	6.41934046345811	LCP2
GO:0045453	bone resorption	biological_process	1	187	12	14405	0.145175851353587	0.290351702707174	6.41934046345811	PTK2B
GO:0045672	positive regulation of osteoclast differentiation	biological_process	1	187	12	14405	0.145175851353587	0.290351702707174	6.41934046345811	IL23A
GO:0048557	embryonic digestive tract morphogenesis	biological_process	1	187	12	14405	0.145175851353587	0.290351702707174	6.41934046345811	HLX
GO:0048593	camera-type eye morphogenesis	biological_process	1	187	12	14405	0.145175851353587	0.290351702707174	6.41934046345811	GDF11
GO:0050806	positive regulation of synaptic transmission	biological_process	1	187	12	14405	0.145175851353587	0.290351702707174	6.41934046345811	CLSTN3
GO:0050848	regulation of calcium-mediated signaling	biological_process	1	187	12	14405	0.145175851353587	0.290351702707174	6.41934046345811	PTK2B
GO:0070679	inositol 1,4,5 trisphosphate binding	molecular_function	1	187	12	14405	0.145175851353587	0.290351702707174	6.41934046345811	ITPR3
GO:0030426	growth cone	cellular_component	3	187	103	14405	0.149919408678963	0.29765176987016	2.24365297751934	DPYSL3;IGF2BP1;PTK2B
GO:0005884	actin filament	cellular_component	2	187	53	14405	0.150730583175483	0.29765176987016	2.90687115326405	DMTN;LOC112530161
GO:0007160	cell-matrix adhesion	biological_process	2	187	53	14405	0.150730583175483	0.29765176987016	2.90687115326405	ADAMTS12;EMILIN1
GO:0043565	sequence-specific DNA binding	molecular_function	7	187	338	14405	0.15115229787292	0.29765176987016	1.59533905009018	FOXC1;GRHL2;HLX;MSX1;SPI1;TCF7L1;ZNF629L
GO:0005516	calmodulin binding	molecular_function	4	187	159	14405	0.152490741216523	0.29765176987016	1.93791410217603	AEBP1;CAMK2D;MYH1E;MYO1F
GO:0008283	cell proliferation	biological_process	4	187	159	14405	0.152490741216523	0.29765176987016	1.93791410217603	GRHL2;LIPG;LY6CLEL;LY6EL
GO:0001503	ossification	biological_process	2	187	54	14405	0.155261239364777	0.29765176987016	2.85304020598138	MGP;NPR2
GO:0060070	canonical Wnt signaling pathway	biological_process	2	187	54	14405	0.155261239364777	0.29765176987016	2.85304020598138	FZD2;TCF7L1
GO:0001508	action potential	biological_process	1	187	13	14405	0.156282091595154	0.29765176987016	5.9255450431921	KCNMB2
GO:0005158	insulin receptor binding	molecular_function	1	187	13	14405	0.156282091595154	0.29765176987016	5.9255450431921	IGF2
GO:0005328	neurotransmitter:sodium symporter activity	molecular_function	1	187	13	14405	0.156282091595154	0.29765176987016	5.9255450431921	SLC6A14
GO:0005520	insulin-like growth factor binding	molecular_function	1	187	13	14405	0.156282091595154	0.29765176987016	5.9255450431921	NOV
GO:0005528	FK506 binding	molecular_function	1	187	13	14405	0.156282091595154	0.29765176987016	5.9255450431921	NFATC1
GO:0006836	neurotransmitter transport	biological_process	1	187	13	14405	0.156282091595154	0.29765176987016	5.9255450431921	CPLX1
GO:0007194	negative regulation of adenylate cyclase activity	biological_process	1	187	13	14405	0.156282091595154	0.29765176987016	5.9255450431921	P2RY13
GO:0015347	sodium-independent organic anion transmembrane transporter activity	molecular_function	1	187	13	14405	0.156282091595154	0.29765176987016	5.9255450431921	SLCO3A1
GO:0021762	substantia nigra development	biological_process	1	187	13	14405	0.156282091595154	0.29765176987016	5.9255450431921	INA
GO:0031267	small GTPase binding	molecular_function	1	187	13	14405	0.156282091595154	0.29765176987016	5.9255450431921	FGD5
GO:0042220	response to cocaine	biological_process	1	187	13	14405	0.156282091595154	0.29765176987016	5.9255450431921	PTK2B
GO:0043552	positive regulation of phosphatidylinositol 3-kinase activity	biological_process	1	187	13	14405	0.156282091595154	0.29765176987016	5.9255450431921	PTK2B
GO:0045445	myoblast differentiation	biological_process	1	187	13	14405	0.156282091595154	0.29765176987016	5.9255450431921	LGALS1
GO:0045807	positive regulation of endocytosis	biological_process	1	187	13	14405	0.156282091595154	0.29765176987016	5.9255450431921	LOC107051274
GO:0046488	phosphatidylinositol metabolic process	biological_process	1	187	13	14405	0.156282091595154	0.29765176987016	5.9255450431921	CSF1R
GO:0050998	nitric-oxide synthase binding	molecular_function	1	187	13	14405	0.156282091595154	0.29765176987016	5.9255450431921	CAMK2D
GO:0070382	exocytic vesicle	cellular_component	1	187	13	14405	0.156282091595154	0.29765176987016	5.9255450431921	DPYSL3
GO:0050852	T cell receptor signaling pathway	biological_process	2	187	56	14405	0.16439905595489	0.310242206131523	2.75114591291062	LCP2;LOC107050029
GO:0098609	cell-cell adhesion	biological_process	2	187	56	14405	0.16439905595489	0.310242206131523	2.75114591291062	FBLIM1;MPZL2
GO:0035097	histone methyltransferase complex	cellular_component	1	187	14	14405	0.167244796491743	0.310242206131523	5.50229182582124	PRDM8
GO:0043034	costamere	cellular_component	1	187	14	14405	0.167244796491743	0.310242206131523	5.50229182582124	FLNC
GO:0045664	regulation of neuron differentiation	biological_process	1	187	14	14405	0.167244796491743	0.310242206131523	5.50229182582124	NGF
GO:0048678	response to axon injury	biological_process	1	187	14	14405	0.167244796491743	0.310242206131523	5.50229182582124	DPYSL3
GO:0048703	embryonic viscerocranium morphogenesis	biological_process	1	187	14	14405	0.167244796491743	0.310242206131523	5.50229182582124	LOXL3
GO:0048747	muscle fiber development	biological_process	1	187	14	14405	0.167244796491743	0.310242206131523	5.50229182582124	FLNC
GO:0051924	regulation of calcium ion transport	biological_process	1	187	14	14405	0.167244796491743	0.310242206131523	5.50229182582124	P2RY12
GO:0055010	ventricular cardiac muscle tissue morphogenesis	biological_process	1	187	14	14405	0.167244796491743	0.310242206131523	5.50229182582124	SMAD7
GO:0061337	cardiac conduction	biological_process	1	187	14	14405	0.167244796491743	0.310242206131523	5.50229182582124	LOC107050029
GO:0070328	triglyceride homeostasis	biological_process	1	187	14	14405	0.167244796491743	0.310242206131523	5.50229182582124	ANGPTL4
GO:0070372	regulation of ERK1 and ERK2 cascade	biological_process	1	187	14	14405	0.167244796491743	0.310242206131523	5.50229182582124	IL1B
GO:2000463	positive regulation of excitatory postsynaptic potential	biological_process	1	187	14	14405	0.167244796491743	0.310242206131523	5.50229182582124	PTK2B
GO:0004713	protein tyrosine kinase activity	molecular_function	2	187	58	14405	0.173629526940684	0.317103461287305	2.65627881246542	CSF2RA;PTK2B
GO:0005622	intracellular	cellular_component	7	187	352	14405	0.174368222402713	0.317103461287305	1.53188806514341	CCAH221;CSF1R;CSF2RA;LGALS1;NDNF;PTAFR;PTPRVP
GO:0045892	negative regulation of transcription, DNA-templated	biological_process	6	187	290	14405	0.176199634062279	0.317103461287305	1.59376728747926	ATOH8;ELF3;MDFI;PRDM8;ZNF488;ZNF629L
GO:0006357	regulation of transcription from RNA polymerase II promoter	biological_process	5	187	229	14405	0.177662772069268	0.317103461287305	1.68192326553488	HOPX;KLHL6;NFKBIZ;SPI1;TCF7L1
GO:0001891	phagocytic cup	cellular_component	1	187	15	14405	0.178065811227067	0.317103461287305	5.13547237076649	ARHGAP25
GO:0003091	renal water homeostasis	biological_process	1	187	15	14405	0.178065811227067	0.317103461287305	5.13547237076649	AKR1B1L
GO:0005640	nuclear outer membrane	cellular_component	1	187	15	14405	0.178065811227067	0.317103461287305	5.13547237076649	ITPR3
GO:0006520	cellular amino acid metabolic process	biological_process	1	187	15	14405	0.178065811227067	0.317103461287305	5.13547237076649	SLC6A14
GO:0008016	regulation of heart contraction	biological_process	1	187	15	14405	0.178065811227067	0.317103461287305	5.13547237076649	HOPX
GO:0009966	regulation of signal transduction	biological_process	1	187	15	14405	0.178065811227067	0.317103461287305	5.13547237076649	SPRY3
GO:0015301	anion:anion antiporter activity	molecular_function	1	187	15	14405	0.178065811227067	0.317103461287305	5.13547237076649	SLC26A3
GO:0019226	transmission of nerve impulse	biological_process	1	187	15	14405	0.178065811227067	0.317103461287305	5.13547237076649	LOC112530935
GO:0019825	oxygen binding	molecular_function	1	187	15	14405	0.178065811227067	0.317103461287305	5.13547237076649	CYGB
GO:0021510	spinal cord development	biological_process	1	187	15	14405	0.178065811227067	0.317103461287305	5.13547237076649	LOXL3
GO:0031210	phosphatidylcholine binding	molecular_function	1	187	15	14405	0.178065811227067	0.317103461287305	5.13547237076649	JCHAIN
GO:0035249	synaptic transmission, glutamatergic	biological_process	1	187	15	14405	0.178065811227067	0.317103461287305	5.13547237076649	CLSTN3
GO:0043029	T cell homeostasis	biological_process	1	187	15	14405	0.178065811227067	0.317103461287305	5.13547237076649	SLC46A2
GO:0043252	sodium-independent organic anion transport	biological_process	1	187	15	14405	0.178065811227067	0.317103461287305	5.13547237076649	SLCO3A1
GO:0044344	cellular response to fibroblast growth factor stimulus	biological_process	1	187	15	14405	0.178065811227067	0.317103461287305	5.13547237076649	CCL5
GO:0045638	negative regulation of myeloid cell differentiation	biological_process	1	187	15	14405	0.178065811227067	0.317103461287305	5.13547237076649	PTK2B
GO:0050772	positive regulation of axonogenesis	biological_process	1	187	15	14405	0.178065811227067	0.317103461287305	5.13547237076649	METRN
GO:2000311	regulation of AMPA receptor activity	biological_process	1	187	15	14405	0.178065811227067	0.317103461287305	5.13547237076649	LOC112530935
GO:0046777	protein autophosphorylation	biological_process	3	187	112	14405	0.178251544871922	0.317103461287305	2.06335943468296	CAMK2D;CSF1R;PTK2B
GO:0005179	hormone activity	molecular_function	2	187	61	14405	0.187625515236117	0.327030318535286	2.52564214955729	FNDC5;IGF2
GO:0007015	actin filament organization	biological_process	2	187	61	14405	0.187625515236117	0.327030318535286	2.52564214955729	ARHGAP25;ARHGAP6
GO:0090630	activation of GTPase activity	biological_process	2	187	61	14405	0.187625515236117	0.327030318535286	2.52564214955729	PTK2B;RHOG
GO:0004180	carboxypeptidase activity	molecular_function	1	187	16	14405	0.188746957391107	0.327030318535286	4.81450534759358	AEBP1
GO:0004857	enzyme inhibitor activity	molecular_function	1	187	16	14405	0.188746957391107	0.327030318535286	4.81450534759358	ANGPTL4
GO:0005212	structural constituent of eye lens	molecular_function	1	187	16	14405	0.188746957391107	0.327030318535286	4.81450534759358	HSPB2
GO:0006700	C21-steroid hormone biosynthetic process	biological_process	1	187	16	14405	0.188746957391107	0.327030318535286	4.81450534759358	AKR1B1L
GO:0016601	Rac protein signal transduction	biological_process	1	187	16	14405	0.188746957391107	0.327030318535286	4.81450534759358	RHOG
GO:0019882	antigen processing and presentation	biological_process	1	187	16	14405	0.188746957391107	0.327030318535286	4.81450534759358	LOC107051274
GO:0030316	osteoclast differentiation	biological_process	1	187	16	14405	0.188746957391107	0.327030318535286	4.81450534759358	CSF1R
GO:0035567	non-canonical Wnt signaling pathway	biological_process	1	187	16	14405	0.188746957391107	0.327030318535286	4.81450534759358	FZD2
GO:0043392	negative regulation of DNA binding	biological_process	1	187	16	14405	0.188746957391107	0.327030318535286	4.81450534759358	MDFI
GO:0046847	filopodium assembly	biological_process	1	187	16	14405	0.188746957391107	0.327030318535286	4.81450534759358	FGD5
GO:0070527	platelet aggregation	biological_process	1	187	16	14405	0.188746957391107	0.327030318535286	4.81450534759358	P2RY12
GO:1903076	regulation of protein localization to plasma membrane	biological_process	1	187	16	14405	0.188746957391107	0.327030318535286	4.81450534759358	CAMK2D
GO:0031234	extrinsic component of cytoplasmic side of plasma membrane	cellular_component	2	187	62	14405	0.192325804507487	0.332653644538079	2.48490598585475	PTK2B;RGS1
GO:0001656	metanephros development	biological_process	1	187	17	14405	0.19929003328018	0.334271349938856	4.53129915067631	GDF11
GO:0001791	IgM binding	molecular_function	1	187	17	14405	0.19929003328018	0.334271349938856	4.53129915067631	IGSF1L3
GO:0001937	negative regulation of endothelial cell proliferation	biological_process	1	187	17	14405	0.19929003328018	0.334271349938856	4.53129915067631	ATOH8
GO:0002220	innate immune response activating cell surface receptor signaling pathway	biological_process	1	187	17	14405	0.19929003328018	0.334271349938856	4.53129915067631	IGSF1L3
GO:0002230	positive regulation of defense response to virus by host	biological_process	1	187	17	14405	0.19929003328018	0.334271349938856	4.53129915067631	IL23A
GO:0002755	MyD88-dependent toll-like receptor signaling pathway	biological_process	1	187	17	14405	0.19929003328018	0.334271349938856	4.53129915067631	TLR15
GO:0005234	extracellularly glutamate-gated ion channel activity	molecular_function	1	187	17	14405	0.19929003328018	0.334271349938856	4.53129915067631	GRIA4
GO:0005385	zinc ion transmembrane transporter activity	molecular_function	1	187	17	14405	0.19929003328018	0.334271349938856	4.53129915067631	SLC39A8
GO:0031295	T cell costimulation	biological_process	1	187	17	14405	0.19929003328018	0.334271349938856	4.53129915067631	LGALS1
GO:0032604	granulocyte macrophage colony-stimulating factor production	biological_process	1	187	17	14405	0.19929003328018	0.334271349938856	4.53129915067631	IGSF1L3
GO:0032637	interleukin-8 production	biological_process	1	187	17	14405	0.19929003328018	0.334271349938856	4.53129915067631	IGSF1L3
GO:0042572	retinol metabolic process	biological_process	1	187	17	14405	0.19929003328018	0.334271349938856	4.53129915067631	ALDH1A3
GO:0048027	mRNA 5'-UTR binding	molecular_function	1	187	17	14405	0.19929003328018	0.334271349938856	4.53129915067631	IGF2BP1
GO:0048538	thymus development	biological_process	1	187	17	14405	0.19929003328018	0.334271349938856	4.53129915067631	SLC46A2
GO:0050766	positive regulation of phagocytosis	biological_process	1	187	17	14405	0.19929003328018	0.334271349938856	4.53129915067631	IL1B
GO:0051930	regulation of sensory perception of pain	biological_process	1	187	17	14405	0.19929003328018	0.334271349938856	4.53129915067631	CCAH221
GO:0071611	granulocyte colony-stimulating factor production	biological_process	1	187	17	14405	0.19929003328018	0.334271349938856	4.53129915067631	IGSF1L3
GO:0071902	positive regulation of protein serine/threonine kinase activity	biological_process	1	187	17	14405	0.19929003328018	0.334271349938856	4.53129915067631	CSF1R
GO:0071222	cellular response to lipopolysaccharide	biological_process	2	187	64	14405	0.201771501886498	0.337865702823364	2.40725267379679	ACOD1;LBP
GO:0030308	negative regulation of cell growth	biological_process	2	187	65	14405	0.206514568971685	0.339736072345484	2.37021801727684	MSX1;OSGIN1
GO:0000145	exocyst	cellular_component	1	187	18	14405	0.209696814193205	0.339736072345484	4.27956030897207	TNFAIP2
GO:0001755	neural crest cell migration	biological_process	1	187	18	14405	0.209696814193205	0.339736072345484	4.27956030897207	SEMA3F
GO:0002040	sprouting angiogenesis	biological_process	1	187	18	14405	0.209696814193205	0.339736072345484	4.27956030897207	PTK2B
GO:0004383	guanylate cyclase activity	molecular_function	1	187	18	14405	0.209696814193205	0.339736072345484	4.27956030897207	NPR2
GO:0004435	phosphatidylinositol phospholipase C activity	molecular_function	1	187	18	14405	0.209696814193205	0.339736072345484	4.27956030897207	CCL5
GO:0006865	amino acid transport	biological_process	1	187	18	14405	0.209696814193205	0.339736072345484	4.27956030897207	SLC6A14
GO:0008074	guanylate cyclase complex, soluble	cellular_component	1	187	18	14405	0.209696814193205	0.339736072345484	4.27956030897207	NPR2
GO:0030506	ankyrin binding	molecular_function	1	187	18	14405	0.209696814193205	0.339736072345484	4.27956030897207	FLNC
GO:0032982	myosin filament	cellular_component	1	187	18	14405	0.209696814193205	0.339736072345484	4.27956030897207	MYH1E
GO:0043507	positive regulation of JUN kinase activity	biological_process	1	187	18	14405	0.209696814193205	0.339736072345484	4.27956030897207	PTK2B
GO:0045071	negative regulation of viral genome replication	biological_process	1	187	18	14405	0.209696814193205	0.339736072345484	4.27956030897207	CCL5
GO:0046627	negative regulation of insulin receptor signaling pathway	biological_process	1	187	18	14405	0.209696814193205	0.339736072345484	4.27956030897207	PTPRE
GO:0048286	lung alveolus development	biological_process	1	187	18	14405	0.209696814193205	0.339736072345484	4.27956030897207	HOPX
GO:0048701	embryonic cranial skeleton morphogenesis	biological_process	1	187	18	14405	0.209696814193205	0.339736072345484	4.27956030897207	GRHL2
GO:0050919	negative chemotaxis	biological_process	1	187	18	14405	0.209696814193205	0.339736072345484	4.27956030897207	SEMA3F
GO:0051497	negative regulation of stress fiber assembly	biological_process	1	187	18	14405	0.209696814193205	0.339736072345484	4.27956030897207	ARHGAP6
GO:0051591	response to cAMP	biological_process	1	187	18	14405	0.209696814193205	0.339736072345484	4.27956030897207	PTK2B
GO:2000114	regulation of establishment of cell polarity	biological_process	1	187	18	14405	0.209696814193205	0.339736072345484	4.27956030897207	PTK2B
GO:2001240	negative regulation of extrinsic apoptotic signaling pathway in absence of ligand	biological_process	1	187	18	14405	0.209696814193205	0.339736072345484	4.27956030897207	IL1B
GO:0045766	positive regulation of angiogenesis	biological_process	2	187	66	14405	0.211269600187256	0.341729434338544	2.33430562307568	IL1B;PTK2B
GO:0042383	sarcolemma	cellular_component	2	187	67	14405	0.216035493078042	0.347356194017061	2.29946524064171	COL6A2;FLNC
GO:0010628	positive regulation of gene expression	biological_process	4	187	184	14405	0.217216540834575	0.347356194017061	1.67461055568472	ARX;CCAH221;IL8L1;IL8L2
GO:0006977	DNA damage response, signal transduction by p53 class mediator resulting in cell cycle arrest	biological_process	1	187	19	14405	0.219969052724231	0.347356194017061	4.05432029271039	PTPRVP
GO:0008630	intrinsic apoptotic signaling pathway in response to DNA damage	biological_process	1	187	19	14405	0.219969052724231	0.347356194017061	4.05432029271039	HIC1
GO:0009395	phospholipid catabolic process	biological_process	1	187	19	14405	0.219969052724231	0.347356194017061	4.05432029271039	LIPG
GO:0016529	sarcoplasmic reticulum	cellular_component	1	187	19	14405	0.219969052724231	0.347356194017061	4.05432029271039	CAMK2D
GO:0019228	neuronal action potential	biological_process	1	187	19	14405	0.219969052724231	0.347356194017061	4.05432029271039	KCNMB2
GO:0022604	regulation of cell morphogenesis	biological_process	1	187	19	14405	0.219969052724231	0.347356194017061	4.05432029271039	LOC107051274
GO:0033613	activating transcription factor binding	molecular_function	1	187	19	14405	0.219969052724231	0.347356194017061	4.05432029271039	ATOH8
GO:0034504	protein localization to nucleus	biological_process	1	187	19	14405	0.219969052724231	0.347356194017061	4.05432029271039	MSX1
GO:0042542	response to hydrogen peroxide	biological_process	1	187	19	14405	0.219969052724231	0.347356194017061	4.05432029271039	PTK2B
GO:0042629	mast cell granule	cellular_component	1	187	19	14405	0.219969052724231	0.347356194017061	4.05432029271039	AKR1B1L
GO:0045880	positive regulation of smoothened signaling pathway	biological_process	1	187	19	14405	0.219969052724231	0.347356194017061	4.05432029271039	SCUBE3
GO:0051262	protein tetramerization	biological_process	1	187	19	14405	0.219969052724231	0.347356194017061	4.05432029271039	CCL5
GO:2000379	positive regulation of reactive oxygen species metabolic process	biological_process	1	187	19	14405	0.219969052724231	0.347356194017061	4.05432029271039	ACOD1
GO:0048471	perinuclear region of cytoplasm	cellular_component	8	187	447	14405	0.225729817049388	0.353849402300697	1.37865030087691	AKR1B1L;CAMK2D;DMTN;IGF2BP1;LOC107051274;LOC112530161;PLVAP;PTK2B
GO:0045121	membrane raft	cellular_component	3	187	127	14405	0.228257623835852	0.353849402300697	1.81965556444482	CD48;PTK2B;TLR15
GO:0001205	transcriptional activator activity, RNA polymerase II distal enhancer sequence-specific DNA binding	molecular_function	1	187	20	14405	0.230108479051255	0.353849402300697	3.85160427807487	NFATC1
GO:0002283	neutrophil activation involved in immune response	biological_process	1	187	20	14405	0.230108479051255	0.353849402300697	3.85160427807487	IGSF1L3
GO:0004364	glutathione transferase activity	molecular_function	1	187	20	14405	0.230108479051255	0.353849402300697	3.85160427807487	GSTT1L
GO:0005154	epidermal growth factor receptor binding	molecular_function	1	187	20	14405	0.230108479051255	0.353849402300697	3.85160427807487	LINGO1
GO:0010718	positive regulation of epithelial to mesenchymal transition	biological_process	1	187	20	14405	0.230108479051255	0.353849402300697	3.85160427807487	IL1B
GO:0016575	histone deacetylation	biological_process	1	187	20	14405	0.230108479051255	0.353849402300697	3.85160427807487	HOPX
GO:0031665	negative regulation of lipopolysaccharide-mediated signaling pathway	biological_process	1	187	20	14405	0.230108479051255	0.353849402300697	3.85160427807487	IGSF1L3
GO:0032635	interleukin-6 production	biological_process	1	187	20	14405	0.230108479051255	0.353849402300697	3.85160427807487	IGSF1L3
GO:0045022	early endosome to late endosome transport	biological_process	1	187	20	14405	0.230108479051255	0.353849402300697	3.85160427807487	LOC107051274
GO:0046676	negative regulation of insulin secretion	biological_process	1	187	20	14405	0.230108479051255	0.353849402300697	3.85160427807487	PTPRVP
GO:0048167	regulation of synaptic plasticity	biological_process	1	187	20	14405	0.230108479051255	0.353849402300697	3.85160427807487	PTK2B
GO:0051018	protein kinase A binding	molecular_function	1	187	20	14405	0.230108479051255	0.353849402300697	3.85160427807487	DACT2
GO:0051899	membrane depolarization	biological_process	1	187	20	14405	0.230108479051255	0.353849402300697	3.85160427807487	LOC107050029
GO:0070207	protein homotrimerization	biological_process	1	187	20	14405	0.230108479051255	0.353849402300697	3.85160427807487	EMILIN1
GO:1901998	toxin transport	biological_process	1	187	20	14405	0.230108479051255	0.353849402300697	3.85160427807487	ANTXR2
GO:0005085	guanyl-nucleotide exchange factor activity	molecular_function	2	187	71	14405	0.235186543049578	0.361101799943814	2.16991790314077	FGD5;P2RY12
GO:0045893	positive regulation of transcription, DNA-templated	biological_process	6	187	320	14405	0.236913117522651	0.361988772838291	1.44435160427808	ATOH8;ELF3;IL1B;KLHL6;NFATC1;RHOG
GO:0002931	response to ischemia	biological_process	1	187	21	14405	0.240116801221392	0.361988772838291	3.66819455054749	NDNF
GO:0004181	metallocarboxypeptidase activity	molecular_function	1	187	21	14405	0.240116801221392	0.361988772838291	3.66819455054749	AEBP1
GO:0006182	cGMP biosynthetic process	biological_process	1	187	21	14405	0.240116801221392	0.361988772838291	3.66819455054749	NPR2
GO:0007254	JNK cascade	biological_process	1	187	21	14405	0.240116801221392	0.361988772838291	3.66819455054749	SH3BP5
GO:0007566	embryo implantation	biological_process	1	187	21	14405	0.240116801221392	0.361988772838291	3.66819455054749	ACOD1
GO:0009925	basal plasma membrane	cellular_component	1	187	21	14405	0.240116801221392	0.361988772838291	3.66819455054749	P2RY12
GO:0016311	dephosphorylation	biological_process	1	187	21	14405	0.240116801221392	0.361988772838291	3.66819455054749	DUSP15
GO:0030199	collagen fibril organization	biological_process	1	187	21	14405	0.240116801221392	0.361988772838291	3.66819455054749	COL5A1
GO:0043525	positive regulation of neuron apoptotic process	biological_process	1	187	21	14405	0.240116801221392	0.361988772838291	3.66819455054749	CCAH221
GO:0045600	positive regulation of fat cell differentiation	biological_process	1	187	21	14405	0.240116801221392	0.361988772838291	3.66819455054749	CCDC3
GO:0071773	cellular response to BMP stimulus	biological_process	1	187	21	14405	0.240116801221392	0.361988772838291	3.66819455054749	ADAMTS12
GO:0015629	actin cytoskeleton	cellular_component	3	187	132	14405	0.245492968197375	0.369535418191523	1.75072921730676	ARHGAP6;DMTN;LSP1
GO:0005925	focal adhesion	cellular_component	4	187	195	14405	0.247779914880472	0.37017168252458	1.58014534485123	FBLIM1;FLNC;PTK2B;RHOG
GO:0007026	negative regulation of microtubule depolymerization	biological_process	1	187	22	14405	0.249995705432432	0.37017168252458	3.50145843461351	EML4
GO:0009790	embryo development	biological_process	1	187	22	14405	0.249995705432432	0.37017168252458	3.50145843461351	MDFI
GO:0017046	peptide hormone binding	molecular_function	1	187	22	14405	0.249995705432432	0.37017168252458	3.50145843461351	NPR2
GO:0030155	regulation of cell adhesion	biological_process	1	187	22	14405	0.249995705432432	0.37017168252458	3.50145843461351	PTK2B
GO:0030864	cortical actin cytoskeleton	cellular_component	1	187	22	14405	0.249995705432432	0.37017168252458	3.50145843461351	MYO1F
GO:0035578	azurophil granule lumen	cellular_component	1	187	22	14405	0.249995705432432	0.37017168252458	3.50145843461351	LBP
GO:0042813	Wnt-activated receptor activity	molecular_function	1	187	22	14405	0.249995705432432	0.37017168252458	3.50145843461351	FZD2
GO:0048469	cell maturation	biological_process	1	187	22	14405	0.249995705432432	0.37017168252458	3.50145843461351	GDF11
GO:0051973	positive regulation of telomerase activity	biological_process	1	187	22	14405	0.249995705432432	0.37017168252458	3.50145843461351	GRHL2
GO:0060325	face morphogenesis	biological_process	1	187	22	14405	0.249995705432432	0.37017168252458	3.50145843461351	MSX1
GO:0007166	cell surface receptor signaling pathway	biological_process	3	187	134	14405	0.252445519059139	0.373245374845956	1.72459893048128	ADGRA1L;ADGRG7;PTK2B
GO:0005044	scavenger receptor activity	molecular_function	2	187	76	14405	0.259248043654813	0.37678395726485	2.02716014635519	LOXL3;SCARF2
GO:0005975	carbohydrate metabolic process	biological_process	2	187	76	14405	0.259248043654813	0.37678395726485	2.02716014635519	AKR1B1L;LDHA
GO:0043312	neutrophil degranulation	biological_process	3	187	136	14405	0.259426789211287	0.37678395726485	1.69923718150362	LBP;MYO1F;RHOG
GO:0000976	transcription regulatory region sequence-specific DNA binding	molecular_function	1	187	23	14405	0.259746856310839	0.37678395726485	3.34922111136945	KLHL6
GO:0001824	blastocyst development	biological_process	1	187	23	14405	0.259746856310839	0.37678395726485	3.34922111136945	ELF3
GO:0003007	heart morphogenesis	biological_process	1	187	23	14405	0.259746856310839	0.37678395726485	3.34922111136945	COL5A1
GO:0006749	glutathione metabolic process	biological_process	1	187	23	14405	0.259746856310839	0.37678395726485	3.34922111136945	GSTT1L
GO:0021915	neural tube development	biological_process	1	187	23	14405	0.259746856310839	0.37678395726485	3.34922111136945	GRHL2
GO:0030016	myofibril	cellular_component	1	187	23	14405	0.259746856310839	0.37678395726485	3.34922111136945	MYH1E
GO:0035025	positive regulation of Rho protein signal transduction	biological_process	1	187	23	14405	0.259746856310839	0.37678395726485	3.34922111136945	LOC422147
GO:0051603	proteolysis involved in cellular protein catabolic process	biological_process	1	187	23	14405	0.259746856310839	0.37678395726485	3.34922111136945	ADAMTS12
GO:0070830	bicellular tight junction assembly	biological_process	1	187	23	14405	0.259746856310839	0.37678395726485	3.34922111136945	GRHL2
GO:0071260	cellular response to mechanical stimulus	biological_process	1	187	23	14405	0.259746856310839	0.37678395726485	3.34922111136945	IL1B
GO:0005160	transforming growth factor beta receptor binding	molecular_function	1	187	24	14405	0.26937189718623	0.38652229352875	3.20967023172906	GDF11
GO:0006487	protein N-linked glycosylation	biological_process	1	187	24	14405	0.26937189718623	0.38652229352875	3.20967023172906	GFPT2
GO:0007584	response to nutrient	biological_process	1	187	24	14405	0.26937189718623	0.38652229352875	3.20967023172906	LIPG
GO:0033017	sarcoplasmic reticulum membrane	cellular_component	1	187	24	14405	0.26937189718623	0.38652229352875	3.20967023172906	CAMK2D
GO:0048010	vascular endothelial growth factor receptor signaling pathway	biological_process	1	187	24	14405	0.26937189718623	0.38652229352875	3.20967023172906	PTK2B
GO:0051491	positive regulation of filopodium assembly	biological_process	1	187	24	14405	0.26937189718623	0.38652229352875	3.20967023172906	DPYSL3
GO:0002250	adaptive immune response	biological_process	3	187	139	14405	0.269945930450439	0.38652229352875	1.66256299773016	CRTAM;JCHAIN;PTK2B
GO:0016477	cell migration	biological_process	3	187	139	14405	0.269945930450439	0.38652229352875	1.66256299773016	ADAMTS12;COL5A1;EMILIN1
GO:0044212	transcription regulatory region DNA binding	molecular_function	3	187	139	14405	0.269945930450439	0.38652229352875	1.66256299773016	FOXC1;SMAD7;TCF7L1
GO:0004725	protein tyrosine phosphatase activity	molecular_function	2	187	79	14405	0.273706609653503	0.390785688747062	1.95017938130373	DUSP15;PTPRVP
GO:0016787	hydrolase activity	molecular_function	2	187	79	14405	0.273706609653503	0.390785688747062	1.95017938130373	CMBL;HRASLS
GO:0005080	protein kinase C binding	molecular_function	1	187	25	14405	0.278872450362378	0.394213463826704	3.08128342245989	DACT2
GO:0007519	skeletal muscle tissue development	biological_process	1	187	25	14405	0.278872450362378	0.394213463826704	3.08128342245989	HLX
GO:0015074	DNA integration	biological_process	1	187	25	14405	0.278872450362378	0.394213463826704	3.08128342245989	LOC101747455
GO:0032467	positive regulation of cytokinesis	biological_process	1	187	25	14405	0.278872450362378	0.394213463826704	3.08128342245989	RXFP3
GO:0055072	iron ion homeostasis	biological_process	1	187	25	14405	0.278872450362378	0.394213463826704	3.08128342245989	STEAP4
GO:0060048	cardiac muscle contraction	biological_process	1	187	25	14405	0.278872450362378	0.394213463826704	3.08128342245989	CAMK2D
GO:0070888	E-box binding	molecular_function	1	187	25	14405	0.278872450362378	0.394213463826704	3.08128342245989	ATOH8
GO:0000122	negative regulation of transcription from RNA polymerase II promoter	biological_process	7	187	408	14405	0.280005601817506	0.395255432268559	1.32162891894726	AEBP1;DUSP15;HIC1;HOPX;MDFI;SMAD7;ZNF629L
GO:0042802	identical protein binding	molecular_function	10	187	618	14405	0.282624507947109	0.398388783801151	1.24647387639963	ANGPTL4;CAMK2D;CCAH221;CRTAM;EMILIN1;FLNC;HGF;LOC107051274;MDFI;NPR2
GO:0051260	protein homooligomerization	biological_process	3	187	143	14405	0.284044171533206	0.399825223117263	1.61605773905239	DPYSL3;ITPR3;SCUBE3
GO:0043025	neuronal cell body	cellular_component	4	187	211	14405	0.29371222904446	0.412851837445593	1.46032389690042	CAMK2D;CYGB;ITPR3;PTK2B
GO:0004523	RNA-DNA hybrid ribonuclease activity	molecular_function	1	187	27	14405	0.297506479304881	0.412950579062964	2.85304020598138	LOC101747455
GO:0006879	cellular iron ion homeostasis	biological_process	1	187	27	14405	0.297506479304881	0.412950579062964	2.85304020598138	HPX
GO:0006959	humoral immune response	biological_process	1	187	27	14405	0.297506479304881	0.412950579062964	2.85304020598138	JCHAIN
GO:0015459	potassium channel regulator activity	molecular_function	1	187	27	14405	0.297506479304881	0.412950579062964	2.85304020598138	KCNMB2
GO:0019902	phosphatase binding	molecular_function	1	187	27	14405	0.297506479304881	0.412950579062964	2.85304020598138	LOC101748032
GO:0035580	specific granule lumen	cellular_component	1	187	27	14405	0.297506479304881	0.412950579062964	2.85304020598138	LBP
GO:0048704	embryonic skeletal system morphogenesis	biological_process	1	187	27	14405	0.297506479304881	0.412950579062964	2.85304020598138	MDFI
GO:0050679	positive regulation of epithelial cell proliferation	biological_process	1	187	27	14405	0.297506479304881	0.412950579062964	2.85304020598138	CCL5
GO:0060348	bone development	biological_process	1	187	27	14405	0.297506479304881	0.412950579062964	2.85304020598138	NPR2
GO:0001085	RNA polymerase II transcription factor binding	molecular_function	1	187	28	14405	0.306643096940852	0.420948845594181	2.75114591291062	NFATC1
GO:0003705	transcription factor activity, RNA polymerase II distal enhancer sequence-specific binding	molecular_function	1	187	28	14405	0.306643096940852	0.420948845594181	2.75114591291062	NFATC1
GO:0003964	RNA-directed DNA polymerase activity	molecular_function	1	187	28	14405	0.306643096940852	0.420948845594181	2.75114591291062	LOC101747455
GO:0009725	response to hormone	biological_process	1	187	28	14405	0.306643096940852	0.420948845594181	2.75114591291062	PTK2B
GO:0017147	Wnt-protein binding	molecular_function	1	187	28	14405	0.306643096940852	0.420948845594181	2.75114591291062	FZD2
GO:0032720	negative regulation of tumor necrosis factor production	biological_process	1	187	28	14405	0.306643096940852	0.420948845594181	2.75114591291062	LBP
GO:0050727	regulation of inflammatory response	biological_process	1	187	28	14405	0.306643096940852	0.420948845594181	2.75114591291062	ADAMTS12
GO:0071560	cellular response to transforming growth factor beta stimulus	biological_process	1	187	28	14405	0.306643096940852	0.420948845594181	2.75114591291062	SMAD7
GO:0001568	blood vessel development	biological_process	1	187	29	14405	0.315661511135194	0.42803014689256	2.65627881246542	COL5A1
GO:0004519	endonuclease activity	molecular_function	1	187	29	14405	0.315661511135194	0.42803014689256	2.65627881246542	RSFR
GO:0008236	serine-type peptidase activity	molecular_function	1	187	29	14405	0.315661511135194	0.42803014689256	2.65627881246542	C1R
GO:0008544	epidermis development	biological_process	1	187	29	14405	0.315661511135194	0.42803014689256	2.65627881246542	GRHL2
GO:0009408	response to heat	biological_process	1	187	29	14405	0.315661511135194	0.42803014689256	2.65627881246542	HSPB2
GO:0014704	intercalated disc	cellular_component	1	187	29	14405	0.315661511135194	0.42803014689256	2.65627881246542	CAMK2D
GO:0030855	epithelial cell differentiation	biological_process	1	187	29	14405	0.315661511135194	0.42803014689256	2.65627881246542	ELF3
GO:0045671	negative regulation of osteoclast differentiation	biological_process	1	187	29	14405	0.315661511135194	0.42803014689256	2.65627881246542	CCAH221
GO:0071300	cellular response to retinoic acid	biological_process	1	187	29	14405	0.315661511135194	0.42803014689256	2.65627881246542	PTK2B
GO:0003779	actin binding	molecular_function	4	187	220	14405	0.320042461776764	0.433381786775048	1.40058337384541	DMTN;LOC112530161;LSP1;MYO1F
GO:0043209	myelin sheath	cellular_component	2	187	89	14405	0.321709950185717	0.435049499031634	1.73105810250556	INA;ITPR3
GO:0005507	copper ion binding	molecular_function	1	187	30	14405	0.324563243008992	0.43654193601479	2.56773618538324	LOXL3
GO:0010389	regulation of G2/M transition of mitotic cell cycle	biological_process	1	187	30	14405	0.324563243008992	0.43654193601479	2.56773618538324	CAMK2D
GO:0016791	phosphatase activity	molecular_function	1	187	30	14405	0.324563243008992	0.43654193601479	2.56773618538324	DUSP15
GO:0031397	negative regulation of protein ubiquitination	biological_process	1	187	30	14405	0.324563243008992	0.43654193601479	2.56773618538324	SMAD7
GO:0012505	endomembrane system	cellular_component	2	187	91	14405	0.331233531879751	0.444169685747067	1.69301286948346	DMTN;LOC112530161
GO:0009612	response to mechanical stimulus	biological_process	1	187	31	14405	0.333349794212979	0.444169685747067	2.48490598585475	PTK2B
GO:0030514	negative regulation of BMP signaling pathway	biological_process	1	187	31	14405	0.333349794212979	0.444169685747067	2.48490598585475	SMAD7
GO:0030667	secretory granule membrane	cellular_component	1	187	31	14405	0.333349794212979	0.444169685747067	2.48490598585475	RHOG
GO:0035690	cellular response to drug	biological_process	1	187	31	14405	0.333349794212979	0.444169685747067	2.48490598585475	IL1B
GO:0042472	inner ear morphogenesis	biological_process	1	187	31	14405	0.333349794212979	0.444169685747067	2.48490598585475	ALDH1A3
GO:0045727	positive regulation of translation	biological_process	1	187	31	14405	0.333349794212979	0.444169685747067	2.48490598585475	PTK2B
GO:0001650	fibrillar center	cellular_component	2	187	92	14405	0.33598164529888	0.447079576011042	1.67461055568472	FBLIM1;SMAD7
GO:0050821	protein stabilization	biological_process	2	187	93	14405	0.340719890533145	0.451158741592249	1.65660399056983	MSX1;SMAD7
GO:0007613	memory	biological_process	1	187	32	14405	0.342022647175424	0.451158741592249	2.40725267379679	ITPR3
GO:0009968	negative regulation of signal transduction	biological_process	1	187	32	14405	0.342022647175424	0.451158741592249	2.40725267379679	RGS1
GO:0032092	positive regulation of protein binding	biological_process	1	187	32	14405	0.342022647175424	0.451158741592249	2.40725267379679	CSF3
GO:0038083	peptidyl-tyrosine autophosphorylation	biological_process	1	187	32	14405	0.342022647175424	0.451158741592249	2.40725267379679	PTK2B
GO:0048468	cell development	biological_process	1	187	32	14405	0.342022647175424	0.451158741592249	2.40725267379679	GDF11
GO:0070062	extracellular exosome	cellular_component	14	187	944	14405	0.342211590566465	0.451158741592249	1.14242499773407	AEBP1;AKR1B1L;ALDH1A3;C1R;CD48;HPX;IL1B;LBP;LSP1;PRELP;RHOG;STEAP4;SUCNR1;VSIG4
GO:0005518	collagen binding	molecular_function	2	187	94	14405	0.345447725118196	0.454225072026297	1.63898054386165	PLTGP6L1;SMAD7
GO:0005938	cell cortex	cellular_component	2	187	94	14405	0.345447725118196	0.454225072026297	1.63898054386165	FBLIM1;PTK2B
GO:0035556	intracellular signal transduction	biological_process	5	187	300	14405	0.350166706021081	0.455575649500229	1.28386809269162	CHN2;LCP2;NFATC1;NPR2;SH3BP5
GO:0007193	adenylate cyclase-inhibiting G-protein coupled receptor signaling pathway	biological_process	1	187	33	14405	0.35058326534687	0.455575649500229	2.33430562307568	P2RY12
GO:0008138	protein tyrosine/serine/threonine phosphatase activity	molecular_function	1	187	33	14405	0.35058326534687	0.455575649500229	2.33430562307568	DUSP15
GO:0010862	positive regulation of pathway-restricted SMAD protein phosphorylation	biological_process	1	187	33	14405	0.35058326534687	0.455575649500229	2.33430562307568	GDF11
GO:0030315	T-tubule	cellular_component	1	187	33	14405	0.35058326534687	0.455575649500229	2.33430562307568	CAMK2D
GO:0043154	negative regulation of cysteine-type endopeptidase activity involved in apoptotic process	biological_process	1	187	33	14405	0.35058326534687	0.455575649500229	2.33430562307568	HGF
GO:0046330	positive regulation of JNK cascade	biological_process	1	187	33	14405	0.35058326534687	0.455575649500229	2.33430562307568	PTK2B
GO:0050885	neuromuscular process controlling balance	biological_process	1	187	33	14405	0.35058326534687	0.455575649500229	2.33430562307568	ALDH1A3
GO:1903078	positive regulation of protein localization to plasma membrane	biological_process	1	187	33	14405	0.35058326534687	0.455575649500229	2.33430562307568	RHOG
GO:0003714	transcription corepressor activity	molecular_function	2	187	96	14405	0.354870070119926	0.460546592951477	1.60483511586453	AEBP1;PRDM8
GO:0005215	transporter activity	molecular_function	1	187	34	14405	0.359033093441786	0.463538198259899	2.26564957533816	SLC6A14
GO:0006644	phospholipid metabolic process	biological_process	1	187	34	14405	0.359033093441786	0.463538198259899	2.26564957533816	PLPPR3
GO:0009055	electron transfer activity	molecular_function	1	187	34	14405	0.359033093441786	0.463538198259899	2.26564957533816	AKR1B1L
GO:0043010	camera-type eye development	biological_process	1	187	34	14405	0.359033093441786	0.463538198259899	2.26564957533816	GRHL2
GO:0005911	cell-cell junction	cellular_component	2	187	97	14405	0.359563572321336	0.463623314181775	1.5882904239484	GRHL2;LCP2
GO:0072659	protein localization to plasma membrane	biological_process	2	187	98	14405	0.364244646839875	0.46905310651122	1.57208337880607	CYSP1L;LOC107050029
GO:0005778	peroxisomal membrane	cellular_component	1	187	35	14405	0.367373557677148	0.471258111261946	2.20091673032849	FNDC5
GO:0009749	response to glucose	biological_process	1	187	35	14405	0.367373557677148	0.471258111261946	2.20091673032849	PTK2B
GO:0045111	intermediate filament cytoskeleton	cellular_component	1	187	35	14405	0.367373557677148	0.471258111261946	2.20091673032849	INA
GO:0003712	transcription cofactor activity	molecular_function	1	187	36	14405	0.375606066008002	0.47813119116835	2.13978015448604	NFKBIZ
GO:0008217	regulation of blood pressure	biological_process	1	187	36	14405	0.375606066008002	0.47813119116835	2.13978015448604	NPR2
GO:0016485	protein processing	biological_process	1	187	36	14405	0.375606066008002	0.47813119116835	2.13978015448604	AEBP1
GO:0017148	negative regulation of translation	biological_process	1	187	36	14405	0.375606066008002	0.47813119116835	2.13978015448604	IGF2BP1
GO:0019722	calcium-mediated signaling	biological_process	1	187	36	14405	0.375606066008002	0.47813119116835	2.13978015448604	CCAH221
GO:0042632	cholesterol homeostasis	biological_process	1	187	36	14405	0.375606066008002	0.47813119116835	2.13978015448604	LIPG
GO:0008134	transcription factor binding	molecular_function	3	187	171	14405	0.383318331525432	0.485379650625253	1.35144009757013	DACT2;MDFI;TCF7L1
GO:0004860	protein kinase inhibitor activity	molecular_function	1	187	37	14405	0.383732008360045	0.485379650625253	2.08194825841885	SH3BP5
GO:0005088	Ras guanyl-nucleotide exchange factor activity	molecular_function	1	187	37	14405	0.383732008360045	0.485379650625253	2.08194825841885	CSF2RA
GO:0031490	chromatin DNA binding	molecular_function	1	187	37	14405	0.383732008360045	0.485379650625253	2.08194825841885	GRHL2
GO:0045471	response to ethanol	biological_process	1	187	37	14405	0.383732008360045	0.485379650625253	2.08194825841885	PTK2B
GO:0001570	vasculogenesis	biological_process	1	187	38	14405	0.391752756859256	0.493025537636239	2.02716014635519	HAS2
GO:0003730	mRNA 3'-UTR binding	molecular_function	1	187	38	14405	0.391752756859256	0.493025537636239	2.02716014635519	IGF2BP1
GO:0022008	neurogenesis	biological_process	1	187	38	14405	0.391752756859256	0.493025537636239	2.02716014635519	PRDM8
GO:0051259	protein oligomerization	biological_process	1	187	38	14405	0.391752756859256	0.493025537636239	2.02716014635519	CAMK2D
GO:0002039	p53 binding	molecular_function	1	187	39	14405	0.399669666058624	0.497965451593641	1.97518168106403	MSX1
GO:0005070	SH3/SH2 adaptor activity	molecular_function	1	187	39	14405	0.399669666058624	0.497965451593641	1.97518168106403	CHN2
GO:0038064	collagen receptor activity	molecular_function	1	187	39	14405	0.399669666058624	0.497965451593641	1.97518168106403	PLTGP6L1
GO:0038065	collagen-activated signaling pathway	biological_process	1	187	39	14405	0.399669666058624	0.497965451593641	1.97518168106403	PLTGP6L1
GO:0042733	embryonic digit morphogenesis	biological_process	1	187	39	14405	0.399669666058624	0.497965451593641	1.97518168106403	GRHL2
GO:0048666	neuron development	biological_process	1	187	39	14405	0.399669666058624	0.497965451593641	1.97518168106403	DPYSL3
GO:0051216	cartilage development	biological_process	1	187	39	14405	0.399669666058624	0.497965451593641	1.97518168106403	MGP
GO:0060548	negative regulation of cell death	biological_process	1	187	39	14405	0.399669666058624	0.497965451593641	1.97518168106403	NOV
GO:0007411	axon guidance	biological_process	2	187	106	14405	0.401192628460324	0.499239704742398	1.45343557663202	ARX;SEMA3F
GO:0001725	stress fiber	cellular_component	1	187	40	14405	0.407484073161996	0.503927019845938	1.92580213903743	FBLIM1
GO:0005903	brush border	cellular_component	1	187	40	14405	0.407484073161996	0.503927019845938	1.92580213903743	ITPR3
GO:0030670	phagocytic vesicle membrane	cellular_component	1	187	40	14405	0.407484073161996	0.503927019845938	1.92580213903743	TLR15
GO:0043433	negative regulation of DNA binding transcription factor activity	biological_process	1	187	40	14405	0.407484073161996	0.503927019845938	1.92580213903743	SMAD7
GO:0044267	cellular protein metabolic process	biological_process	1	187	40	14405	0.407484073161996	0.503927019845938	1.92580213903743	CSF2RA
GO:0000981	RNA polymerase II transcription factor activity, sequence-specific DNA binding	molecular_function	2	187	108	14405	0.410275762589153	0.506751498841553	1.42652010299069	ARX;SPI1
GO:0005544	calcium-dependent phospholipid binding	molecular_function	1	187	41	14405	0.415197298245094	0.50718103261763	1.87883135515847	ANXA1
GO:0006813	potassium ion transport	biological_process	1	187	41	14405	0.415197298245094	0.50718103261763	1.87883135515847	KCNMB2
GO:0006898	receptor-mediated endocytosis	biological_process	1	187	41	14405	0.415197298245094	0.50718103261763	1.87883135515847	HPX
GO:0008092	cytoskeletal protein binding	molecular_function	1	187	41	14405	0.415197298245094	0.50718103261763	1.87883135515847	FLNC
GO:0030512	negative regulation of transforming growth factor beta receptor signaling pathway	biological_process	1	187	41	14405	0.415197298245094	0.50718103261763	1.87883135515847	SMAD7
GO:0030674	protein binding, bridging	molecular_function	1	187	41	14405	0.415197298245094	0.50718103261763	1.87883135515847	JCHAIN
GO:0031398	positive regulation of protein ubiquitination	biological_process	1	187	41	14405	0.415197298245094	0.50718103261763	1.87883135515847	SMAD7
GO:0032088	negative regulation of NF-kappaB transcription factor activity	biological_process	1	187	41	14405	0.415197298245094	0.50718103261763	1.87883135515847	ACOD1
GO:0048812	neuron projection morphogenesis	biological_process	1	187	41	14405	0.415197298245094	0.50718103261763	1.87883135515847	NGF
GO:0002244	hematopoietic progenitor cell differentiation	biological_process	1	187	42	14405	0.422810644473733	0.512715702533154	1.83409727527375	DACT2
GO:0005254	chloride channel activity	molecular_function	1	187	42	14405	0.422810644473733	0.512715702533154	1.83409727527375	SLC26A3
GO:0007266	Rho protein signal transduction	biological_process	1	187	42	14405	0.422810644473733	0.512715702533154	1.83409727527375	RHOG
GO:0010977	negative regulation of neuron projection development	biological_process	1	187	42	14405	0.422810644473733	0.512715702533154	1.83409727527375	DPYSL3
GO:0016301	kinase activity	molecular_function	1	187	42	14405	0.422810644473733	0.512715702533154	1.83409727527375	CCAH221
GO:0031098	stress-activated protein kinase signaling cascade	biological_process	1	187	42	14405	0.422810644473733	0.512715702533154	1.83409727527375	AKR1B1L
GO:0004715	non-membrane spanning protein tyrosine kinase activity	molecular_function	1	187	43	14405	0.430325398319267	0.518051565166018	1.79144385026738	PTK2B
GO:0007173	epidermal growth factor receptor signaling pathway	biological_process	1	187	43	14405	0.430325398319267	0.518051565166018	1.79144385026738	PTK2B
GO:0009615	response to virus	biological_process	1	187	43	14405	0.430325398319267	0.518051565166018	1.79144385026738	CCL5
GO:0018107	peptidyl-threonine phosphorylation	biological_process	1	187	43	14405	0.430325398319267	0.518051565166018	1.79144385026738	CAMK2D
GO:0043408	regulation of MAPK cascade	biological_process	1	187	43	14405	0.430325398319267	0.518051565166018	1.79144385026738	GDF11
GO:0051965	positive regulation of synapse assembly	biological_process	1	187	43	14405	0.430325398319267	0.518051565166018	1.79144385026738	CLSTN3
GO:0005509	calcium ion binding	molecular_function	8	187	556	14405	0.434498838892665	0.522445591825156	1.10837533182011	ANXA1;C1R;CALML4;CDH3;CLSTN3;ITPR3;MGP;SCUBE3
GO:0045211	postsynaptic membrane	cellular_component	3	187	186	14405	0.435484275842938	0.5230003697849	1.24245299292738	CLSTN3;GRIA4;LOC112530935
GO:0007179	transforming growth factor beta receptor signaling pathway	biological_process	1	187	44	14405	0.437742829771314	0.523821755529702	1.75072921730676	SMAD7
GO:0007517	muscle organ development	biological_process	1	187	44	14405	0.437742829771314	0.523821755529702	1.75072921730676	AEBP1
GO:0016459	myosin complex	cellular_component	1	187	44	14405	0.437742829771314	0.523821755529702	1.75072921730676	MYO1F
GO:0002020	protease binding	molecular_function	1	187	45	14405	0.445064192547776	0.529408896499023	1.71182412358883	ADAMTS4
GO:0006417	regulation of translation	biological_process	1	187	45	14405	0.445064192547776	0.529408896499023	1.71182412358883	RGS2
GO:0015293	symporter activity	molecular_function	1	187	45	14405	0.445064192547776	0.529408896499023	1.71182412358883	SLC46A2
GO:0050900	leukocyte migration	biological_process	1	187	45	14405	0.445064192547776	0.529408896499023	1.71182412358883	CD48
GO:0055085	transmembrane transport	biological_process	1	187	45	14405	0.445064192547776	0.529408896499023	1.71182412358883	DMTN
GO:0038063	collagen-activated tyrosine kinase receptor signaling pathway	biological_process	1	187	46	14405	0.452290724302202	0.537364455778093	1.67461055568472	PLTGP6L1
GO:0006810	transport	biological_process	1	187	47	14405	0.459423646828527	0.544542517262315	1.63898054386165	LOC107050029
GO:0030324	lung development	biological_process	1	187	47	14405	0.459423646828527	0.544542517262315	1.63898054386165	LOXL3
GO:0001843	neural tube closure	biological_process	1	187	48	14405	0.466464166263202	0.549623657533265	1.60483511586453	GRHL2
GO:0003697	single-stranded DNA binding	molecular_function	1	187	48	14405	0.466464166263202	0.549623657533265	1.60483511586453	JCHAIN
GO:0007229	integrin-mediated signaling pathway	biological_process	1	187	48	14405	0.466464166263202	0.549623657533265	1.60483511586453	PTK2B
GO:0030307	positive regulation of cell growth	biological_process	1	187	48	14405	0.466464166263202	0.549623657533265	1.60483511586453	PTK2B
GO:0071456	cellular response to hypoxia	biological_process	1	187	48	14405	0.466464166263202	0.549623657533265	1.60483511586453	NDNF
GO:0000149	SNARE binding	molecular_function	1	187	49	14405	0.473413473284779	0.555189948693548	1.57208337880607	TNFAIP2
GO:0019900	kinase binding	molecular_function	1	187	49	14405	0.473413473284779	0.555189948693548	1.57208337880607	LOC101748032
GO:0045444	fat cell differentiation	biological_process	1	187	49	14405	0.473413473284779	0.555189948693548	1.57208337880607	STEAP4
GO:0051289	protein homotetramerization	biological_process	1	187	49	14405	0.473413473284779	0.555189948693548	1.57208337880607	ALDH1A3
GO:0009653	anatomical structure morphogenesis	biological_process	1	187	50	14405	0.480272743310952	0.561580555677594	1.54064171122995	ELF3
GO:0032436	positive regulation of proteasomal ubiquitin-dependent protein catabolic process	biological_process	1	187	50	14405	0.480272743310952	0.561580555677594	1.54064171122995	SMAD7
GO:0007275	multicellular organism development	biological_process	5	187	351	14405	0.480550896341348	0.561580555677594	1.09732315614669	FZD2;HIC1;OSGIN1;SPRY3;TCF7L1
GO:0004871	signal transducer activity	molecular_function	2	187	125	14405	0.484530812226666	0.565569298949956	1.23251336898396	LSP1;PTK2B
GO:0005262	calcium channel activity	molecular_function	1	187	51	14405	0.487043136693109	0.567175088004343	1.51043305022544	LOC107050029
GO:0005776	autophagosome	cellular_component	1	187	51	14405	0.487043136693109	0.567175088004343	1.51043305022544	IL1B
GO:0000082	G1/S transition of mitotic cell cycle	biological_process	1	187	52	14405	0.493725798908406	0.57228611766619	1.48138626079803	CAMK2D
GO:0005089	Rho guanyl-nucleotide exchange factor activity	molecular_function	1	187	52	14405	0.493725798908406	0.57228611766619	1.48138626079803	FGD5
GO:0008233	peptidase activity	molecular_function	1	187	52	14405	0.493725798908406	0.57228611766619	1.48138626079803	ADAMTS4
GO:0071805	potassium ion transmembrane transport	biological_process	1	187	52	14405	0.493725798908406	0.57228611766619	1.48138626079803	P2RY12
GO:0007399	nervous system development	biological_process	3	187	205	14405	0.499056899224643	0.577794414647557	1.12729881309508	ATOH8;CAMK2D;GDF11
GO:0006629	lipid metabolic process	biological_process	1	187	53	14405	0.500321860749424	0.578587736996437	1.45343557663202	LIPG
GO:0006979	response to oxidative stress	biological_process	1	187	54	14405	0.506832438511399	0.584761588016619	1.42652010299069	CYGB
GO:0035023	regulation of Rho protein signal transduction	biological_process	1	187	54	14405	0.506832438511399	0.584761588016619	1.42652010299069	FGD5
GO:0005667	transcription factor complex	cellular_component	2	187	131	14405	0.509341362113863	0.586977689826369	1.17606237498469	SMAD7;TCF7L1
GO:0016042	lipid catabolic process	biological_process	1	187	55	14405	0.513258634177092	0.59080982342415	1.40058337384541	HRASLS
GO:0001649	osteoblast differentiation	biological_process	1	187	56	14405	0.519601535599314	0.596048658078294	1.37557295645531	CCAH221
GO:0030175	filopodium	cellular_component	1	187	56	14405	0.519601535599314	0.596048658078294	1.37557295645531	IGF2BP1
GO:0035264	multicellular organism growth	biological_process	1	187	56	14405	0.519601535599314	0.596048658078294	1.37557295645531	GRHL2
GO:0042803	protein homodimerization activity	molecular_function	7	187	523	14405	0.521464338669459	0.597498748555821	1.03102217768734	ALDH1A3;CAMK2D;CCL5;CRTAM;JCHAIN;LOC770026;MTUS2
GO:0016607	nuclear speck	cellular_component	4	187	291	14405	0.524591419260741	0.600392472961262	1.05886028263227	ADAMTS4;ATOH8;CYGB;NFKBIZ
GO:0031090	organelle membrane	cellular_component	1	187	57	14405	0.525862216681127	0.601157493983694	1.35144009757013	SLC39A8
GO:0032587	ruffle membrane	cellular_component	1	187	58	14405	0.532041737553766	0.605447724148984	1.32813940623271	FGD5
GO:0032869	cellular response to insulin stimulus	biological_process	1	187	58	14405	0.532041737553766	0.605447724148984	1.32813940623271	PTPRVP
GO:0051092	positive regulation of NF-kappaB transcription factor activity	biological_process	1	187	58	14405	0.532041737553766	0.605447724148984	1.32813940623271	IL1B
GO:0097197	tetraspanin-enriched microdomain	cellular_component	1	187	58	14405	0.532041737553766	0.605447724148984	1.32813940623271	PLTGP6L1
GO:0006468	protein phosphorylation	biological_process	3	187	216	14405	0.534189778773626	0.607199771316718	1.06989007724302	CAMK2D;CCAH221;PTK2B
GO:0051015	actin filament binding	molecular_function	2	187	138	14405	0.537289416738998	0.610028257002867	1.11640703712315	FLNC;MYH1E
GO:0016740	transferase activity	molecular_function	1	187	59	14405	0.538141144752305	0.610300980071365	1.30562856883894	HRASLS
GO:0005178	integrin binding	molecular_function	1	187	60	14405	0.544161471389091	0.614336140776371	1.28386809269162	NOV
GO:0005543	phospholipid binding	molecular_function	1	187	60	14405	0.544161471389091	0.614336140776371	1.28386809269162	PTAFR
GO:0007626	locomotory behavior	biological_process	1	187	60	14405	0.544161471389091	0.614336140776371	1.28386809269162	ALDH1A3
GO:0019905	syntaxin binding	molecular_function	1	187	60	14405	0.544161471389091	0.614336140776371	1.28386809269162	CPLX1
GO:0000932	P-body	cellular_component	1	187	61	14405	0.550103737324973	0.617551777109475	1.26282107477864	MEX3A
GO:0005604	basement membrane	cellular_component	1	187	61	14405	0.550103737324973	0.617551777109475	1.26282107477864	COL5A1
GO:0006310	DNA recombination	biological_process	1	187	61	14405	0.550103737324973	0.617551777109475	1.26282107477864	LOC101747455
GO:0006469	negative regulation of protein kinase activity	biological_process	1	187	61	14405	0.550103737324973	0.617551777109475	1.26282107477864	SH3BP5
GO:0008076	voltage-gated potassium channel complex	cellular_component	1	187	61	14405	0.550103737324973	0.617551777109475	1.26282107477864	KCNMB2
GO:0045177	apical part of cell	cellular_component	1	187	62	14405	0.555968949338375	0.623434844314267	1.24245299292738	ITPR3
GO:0030336	negative regulation of cell migration	biological_process	1	187	63	14405	0.5617581012922	0.629219511885091	1.22273151684916	DPYSL3
GO:0007409	axonogenesis	biological_process	1	187	64	14405	0.56747217429864	0.634907208464174	1.2036263368984	LINGO1
GO:0006351	transcription, DNA-templated	biological_process	15	187	1178	14405	0.570373414978978	0.637438598151198	0.980883941784771	AEBP1;ARX;ATOH8;FOXC1;HIC1;HLX;HOPX;MAFA;NFKBIZ;PRDM8;SMAD7;SPI1;TCF7L1;ZNF488;ZNF629L
GO:0006470	protein dephosphorylation	biological_process	1	187	65	14405	0.573112136881874	0.639782900009072	1.18510900863842	PTPRE
GO:0045944	positive regulation of transcription from RNA polymerase II promoter	biological_process	7	187	551	14405	0.577171830899958	0.643594957807997	0.978629036171472	CSF3;ELF3;FOXC1;GRHL2;IL11;IL23A;NFATC1
GO:0004867	serine-type endopeptidase inhibitor activity	molecular_function	1	187	66	14405	0.578678945138714	0.644555342911202	1.16715281153784	COL6A3
GO:0051028	mRNA transport	biological_process	1	187	67	14405	0.584173542897209	0.649950051071812	1.14973262032086	IGF2BP1
GO:0043234	protein complex	cellular_component	4	187	318	14405	0.594918944203946	0.66116826983913	0.968957051088017	CAMK2D;CLSTN3;GDF11;SMAD7
GO:0042593	glucose homeostasis	biological_process	1	187	70	14405	0.600233330706133	0.666332440539178	1.10045836516425	PTPRVP
GO:0016604	nuclear body	cellular_component	2	187	156	14405	0.604025679747199	0.669797364875228	0.987590840532017	NFATC1;SH3BP5
GO:0007416	synapse assembly	biological_process	1	187	72	14405	0.610595568946913	0.676331162940088	1.06989007724302	CLSTN3
GO:0001764	neuron migration	biological_process	1	187	73	14405	0.61567605653548	0.680448177654938	1.05523404878763	NDNF
GO:0043235	receptor complex	cellular_component	1	187	73	14405	0.61567605653548	0.680448177654938	1.05523404878763	ITPR3
GO:0007268	chemical synaptic transmission	biological_process	2	187	160	14405	0.617836812338431	0.682080905656808	0.962901069518717	KCNMB2;LOC107050029
GO:0005764	lysosome	cellular_component	2	187	161	14405	0.621231623180527	0.685070894954879	0.956920317534128	CYSP1L;IL1B
GO:0016021	integral component of membrane	cellular_component	36	187	2874	14405	0.624359578874879	0.686896369351502	0.964911301396626	ADAM28;ADGRA1L;ADGRG7;ANTXR2;CDH3;CLSTN3;CSF1R;FAM198B;FCER2;FNDC5;FZD2;GPR153;HRASLS;IL2RG;LAPTM5;LHFP;LINGO1;LOC101748032;LOC107051274;MPEG1;MPZL2;P2RY1;PLVAP;PTAFR;PTPRE;PTPRVP;SCARF2;SLC46A2;SMIM3;SUCNR1;TAAR1;TLR15;TMEM132E;TMEM268;TMEM98;VSIG4
GO:0043065	positive regulation of apoptotic process	biological_process	2	187	162	14405	0.624603284470487	0.686896369351502	0.951013401993794	ALDH1A3;OSGIN1
GO:0004888	transmembrane signaling receptor activity	molecular_function	1	187	75	14405	0.625640079900316	0.686896369351502	1.0270944741533	LOC107051274
GO:0097225	sperm midpiece	cellular_component	1	187	75	14405	0.625640079900316	0.686896369351502	1.0270944741533	SLC26A3
GO:0001228	transcriptional activator activity, RNA polymerase II transcription regulatory region sequence-specific DNA binding	molecular_function	1	187	79	14405	0.644803772022984	0.707158422504328	0.975089690651865	GRHL2
GO:0001726	ruffle	cellular_component	1	187	82	14405	0.658533278260081	0.719842510080571	0.939415677579236	FGD5
GO:0003729	mRNA binding	molecular_function	1	187	82	14405	0.658533278260081	0.719842510080571	0.939415677579236	IGF2BP1
GO:0044325	ion channel binding	molecular_function	1	187	82	14405	0.658533278260081	0.719842510080571	0.939415677579236	CAMK2D
GO:0005794	Golgi apparatus	cellular_component	7	187	597	14405	0.661437271351764	0.721857560589906	0.903223783803151	COLEC10;ELF3;FAM198B;FGD5;LIPG;STEAP4;TLR15
GO:0010468	regulation of gene expression	biological_process	1	187	83	14405	0.662991441840711	0.721857560589906	0.928097416403582	TSKU
GO:0020037	heme binding	molecular_function	1	187	83	14405	0.662991441840711	0.721857560589906	0.928097416403582	CYGB
GO:0008017	microtubule binding	molecular_function	2	187	174	14405	0.663269922906758	0.721857560589906	0.885426270821808	EML4;MTUS2
GO:0005769	early endosome	cellular_component	2	187	176	14405	0.669395663340599	0.727730797400782	0.875364608653379	FGD5;LIPG
GO:0030246	carbohydrate binding	molecular_function	1	187	85	14405	0.67173482225167	0.729479164969713	0.906259830135263	LGALS1
GO:0046872	metal ion binding	molecular_function	20	187	1670	14405	0.684046003381442	0.742041208015956	0.922539946844279	ADAM28;ADAMTS12;ADAMTS4;ANTXR2;CHN2;COL1A1;COL3A1;FBLIM1;FCER2;FGD5;HIC1;HPX;LOC107049790;MEX3A;PRDM8;SMAD7;SPON1;STEAP4;ZNF488;ZNF629L
GO:0031625	ubiquitin protein ligase binding	molecular_function	2	187	182	14405	0.687235904627935	0.744692109466536	0.846506434741729	PTK2B;SMAD7
GO:0031175	neuron projection development	biological_process	1	187	89	14405	0.688550404449491	0.745307270759861	0.865529051252779	PTK2B
GO:0043197	dendritic spine	cellular_component	1	187	91	14405	0.696634045220649	0.75324027858094	0.846506434741729	PTK2B
GO:0005506	iron ion binding	molecular_function	1	187	94	14405	0.708369842516308	0.765100760639908	0.819490271930823	CYGB
GO:0016020	membrane	cellular_component	12	187	1044	14405	0.710885981359751	0.766727265670966	0.885426270821808	CAMK2D;CD48;CHN2;GRHL2;ITPR3;LOC107050029;LOC107051274;LOC112530161;LOXL3;LSP1;SLC26A3;SPRY3
GO:0031901	early endosome membrane	cellular_component	1	187	95	14405	0.712180536349684	0.766727265670966	0.810864058542077	STEAP4
GO:0034765	regulation of ion transmembrane transport	biological_process	1	187	95	14405	0.712180536349684	0.766727265670966	0.810864058542077	LOC107049790
GO:0016032	viral process	biological_process	1	187	96	14405	0.715941699152103	0.76994592214849	0.802417557932264	HPX
GO:0018105	peptidyl-serine phosphorylation	biological_process	1	187	97	14405	0.71965397130659	0.773105127410094	0.794145211974199	CAMK2D
GO:0043005	neuron projection	cellular_component	2	187	195	14405	0.723191708981536	0.776070242541476	0.790072672425614	CAMK2D;CYGB
GO:0007264	small GTPase mediated signal transduction	biological_process	1	187	99	14405	0.726934364132782	0.779248652421607	0.778101874358559	ARHGAP30
GO:0016324	apical plasma membrane	cellular_component	2	187	197	14405	0.728404565787074	0.779986863364271	0.782051630065963	LOC107050029;SLC26A3
GO:0005856	cytoskeleton	cellular_component	3	187	290	14405	0.730175301449826	0.781044963394347	0.796883643739628	FGD5;FLNC;PTK2B
GO:0051607	defense response to virus	biological_process	1	187	102	14405	0.737503815157431	0.788039408487276	0.755216525112719	IL23A
GO:0030018	Z disc	cellular_component	1	187	103	14405	0.740935737590875	0.790014814226168	0.74788432583978	FLNC
GO:0042127	regulation of cell proliferation	biological_process	1	187	103	14405	0.740935737590875	0.790014814226168	0.74788432583978	ARX
GO:0007507	heart development	biological_process	1	187	106	14405	0.750966010474747	0.799002215835605	0.726717788316012	HOPX
GO:0010629	negative regulation of gene expression	biological_process	1	187	106	14405	0.750966010474747	0.799002215835605	0.726717788316012	CCAH221
GO:0035091	phosphatidylinositol binding	molecular_function	1	187	109	14405	0.760609934605418	0.80840118715251	0.706716381298141	ITPR3
GO:0000790	nuclear chromatin	cellular_component	1	187	111	14405	0.766831913515451	0.814147074136617	0.693982752806282	NFATC1
GO:0005788	endoplasmic reticulum lumen	cellular_component	1	187	112	14405	0.769882314534942	0.815650265292858	0.687786478227655	CERCAM
GO:0006366	transcription from RNA polymerase II promoter	biological_process	1	187	112	14405	0.769882314534942	0.815650265292858	0.687786478227655	NFATC1
GO:0008022	protein C-terminus binding	molecular_function	1	187	115	14405	0.778797390466912	0.824220355976647	0.66984422227389	LOC107049790
GO:0007596	blood coagulation	biological_process	1	187	116	14405	0.781692064223573	0.826407500100769	0.664069703116356	PLTGP6L1
GO:0016323	basolateral plasma membrane	cellular_component	1	187	118	14405	0.787368859656908	0.831528171362533	0.652814284419469	ANXA1
GO:0006508	proteolysis	biological_process	1	187	121	14405	0.795609897005697	0.839343210583177	0.636628806293366	ADAMTS4
GO:0030054	cell junction	cellular_component	4	187	424	14405	0.804827900013715	0.848171324407273	0.726717788316012	FBLIM1;GRIA4;LOC112530935;PDZRN3
GO:0046983	protein dimerization activity	molecular_function	1	187	128	14405	0.813624252730938	0.856536924288476	0.601813168449198	ATOH8
GO:0003713	transcription coactivator activity	molecular_function	1	187	132	14405	0.823199654480637	0.865704167725686	0.583576405768919	ELF3
GO:0000977	RNA polymerase II regulatory region sequence-specific DNA binding	molecular_function	1	187	133	14405	0.825516032579994	0.867226316331404	0.579188613244341	AEBP1
GO:0030425	dendrite	cellular_component	2	187	245	14405	0.830567330362697	0.871615347741295	0.628833351522427	GRIA4;PTK2B
GO:0042981	regulation of apoptotic process	biological_process	1	187	137	14405	0.834483550982326	0.874805235168446	0.562277996799251	GDF11
GO:0003676	nucleic acid binding	molecular_function	1	187	140	14405	0.840906974468198	0.880614019432593	0.550229182582124	RSFR
GO:0003682	chromatin binding	molecular_function	2	187	252	14405	0.842185493504457	0.880855399385553	0.611365758424582	ARX;PRDM8
GO:0010008	endosome membrane	cellular_component	1	187	141	14405	0.842992526222453	0.880855399385553	0.546326847953882	ANTXR2
GO:0043066	negative regulation of apoptotic process	biological_process	2	187	253	14405	0.843785332477544	0.880855399385553	0.608949292976263	AKR1B1L;PTK2B
GO:0004674	protein serine/threonine kinase activity	molecular_function	2	187	261	14405	0.856065752463725	0.892741505704073	0.590284180547872	CAMK2D;MAST3
GO:0001077	transcriptional activator activity, RNA polymerase II proximal promoter sequence-specific DNA binding	molecular_function	1	187	149	14405	0.858726976279446	0.894581964850613	0.516993862828841	ELF3
GO:0005874	microtubule	cellular_component	2	187	265	14405	0.861871526312258	0.896546057665373	0.58137423065281	EML4;MTUS2
GO:0005929	cilium	cellular_component	1	187	151	14405	0.862409033425609	0.896546057665373	0.510146261996671	ANXA1
GO:0007420	brain development	biological_process	1	187	153	14405	0.865995623460836	0.899337806674208	0.503477683408479	GRHL2
GO:0019904	protein domain specific binding	molecular_function	1	187	156	14405	0.871201876588062	0.902865496194067	0.493795420266008	IL1B
GO:0032403	protein complex binding	molecular_function	1	187	156	14405	0.871201876588062	0.902865496194067	0.493795420266008	PTK2B
GO:0019899	enzyme binding	molecular_function	1	187	160	14405	0.877831868497829	0.908792743527835	0.481450534759358	CSF3
GO:0061630	ubiquitin protein ligase activity	molecular_function	1	187	164	14405	0.884122307191589	0.914035802467311	0.469707838789618	PDZRN3
GO:0005829	cytosol	cellular_component	29	187	2681	14405	0.885264983263513	0.914035802467311	0.833245237330631	AKR1B1L;ALDH1A3;ARHGAP30;ASS1;CAMK2D;CCAH221;CHN2;CMBL;CPLX1;CRLF1;CYGB;DMTN;DPYSL3;ELF3;FLNC;IGF2BP1;IL1B;LCP2;LDHA;LOC107050029;LOC107051274;LOC112530161;MEX3A;NFATC1;PDZRN3;PTK2B;RGS1;RHOG;SMAD7
GO:0045202	synapse	cellular_component	1	187	165	14405	0.885643908803496	0.914035802467311	0.466861124615135	GRIA4
GO:0003677	DNA binding	molecular_function	8	187	874	14405	0.886954222578712	0.914442473278465	0.705099181340937	ELF3;FOXC1;HIC1;HOPX;LOC101747455;MAFA;PRDM8;ZNF488
GO:0000139	Golgi membrane	cellular_component	3	187	395	14405	0.890629836843691	0.917284393364296	0.585053814391119	CLSTN3;FAM198B;STEAP4
GO:0005783	endoplasmic reticulum	cellular_component	5	187	598	14405	0.892591268135325	0.918356789277375	0.644080982955663	CCDC3;FGD5;FNDC5;ITPR3;P2RY13
GO:0000287	magnesium ion binding	molecular_function	1	187	172	14405	0.895752853537447	0.920660502399972	0.447860962566845	MAST3
GO:0005768	endosome	cellular_component	1	187	182	14405	0.908671140464362	0.932977158624931	0.423253217370864	STEAP4
GO:0005525	GTP binding	molecular_function	2	187	317	14405	0.920151610874823	0.943793738595142	0.486006848968437	NPR2;RHOG
GO:0006355	regulation of transcription, DNA-templated	biological_process	5	187	646	14405	0.926387586297457	0.949214385138462	0.59622357245741	ELF3;FOXC1;HLX;MSX1;ZNF629L
GO:0005765	lysosomal membrane	cellular_component	1	187	205	14405	0.932655142112469	0.954656237772558	0.375766271031694	LAPTM5
GO:0043231	intracellular membrane-bounded organelle	cellular_component	2	187	335	14405	0.934274538804559	0.955334005867777	0.459893048128342	ARHGAP30;GDF11
GO:0005200	structural constituent of cytoskeleton	molecular_function	1	187	208	14405	0.935281037118137	0.955384314272161	0.370346565199506	INA
GO:0031965	nuclear membrane	cellular_component	1	187	210	14405	0.936974797944554	0.956135836757326	0.366819455054749	INA
GO:0000978	RNA polymerase II proximal promoter sequence-specific DNA binding	molecular_function	1	187	216	14405	0.941796039680947	0.95987550655922	0.356630025747673	ELF3
GO:0004842	ubiquitin-protein transferase activity	molecular_function	1	187	217	14405	0.942563122673382	0.95987550655922	0.354986569407822	PDZRN3
GO:0030424	axon	cellular_component	1	187	221	14405	0.945532195450546	0.961917564790667	0.348561473128947	PTK2B
GO:0003924	GTPase activity	molecular_function	1	187	228	14405	0.950365350724773	0.965849918557356	0.337860024392532	RHOG
GO:0007049	cell cycle	biological_process	1	187	234	14405	0.954166917721827	0.96872694189866	0.329196946844006	RGS2
GO:0005789	endoplasmic reticulum membrane	cellular_component	4	187	602	14405	0.956191882473997	0.969796238525457	0.511841100076394	ANTXR2;CLSTN3;ITPR3;RHOG
GO:0016567	protein ubiquitination	biological_process	1	187	247	14405	0.961438936425728	0.974127978226271	0.311870791746953	PDZRN3
GO:0019901	protein kinase binding	molecular_function	1	187	254	14405	0.964866657317916	0.97660945639278	0.30327592740747	LOC107050029
GO:0005737	cytoplasm	cellular_component	33	187	3294	14405	0.967004263089225	0.977781412931152	0.771723990142505	AEBP1;AKR1B10L2;ALDH1A3;ALS2CL;ANXA1;ARHGAP6;ASS1;ATOH8;CAMK2D;CCAH221;CCL5;CHN2;CSTA;EML4;FGD5;FLNC;GSTT1L;HOPX;HSPB2;IL11;ITPR3;KLHL6;LOXL3;MDFI;MTUS2;NFATC1;PTK2B;PTPRE;RGS1;RGS2;RSFR;SMAD7;SPRY3
GO:0046982	protein heterodimerization activity	molecular_function	1	187	289	14405	0.977957068334924	0.987014163070075	0.266547008863313	CRLF1
GO:0008270	zinc ion binding	molecular_function	3	187	562	14405	0.978747257950099	0.987014163070075	0.41120330370906	AEBP1;LOC101747455;PDZRN3
GO:0007283	spermatogenesis	biological_process	1	187	293	14405	0.979102225891156	0.987014163070075	0.262908141848114	ADAM28
GO:0006915	apoptotic process	biological_process	1	187	323	14405	0.98600028857534	0.992964972752966	0.238489428982964	PTK2B
GO:0005813	centrosome	cellular_component	1	187	349	14405	0.990113706103822	0.994021369345435	0.220722308199133	SMAD7
GO:0005634	nucleus	cellular_component	32	187	3440	14405	0.990466354089798	0.994021369345435	0.716577540106952	AEBP1;ALDH1A3;ANXA1;ARX;ATOH8;CAMK2D;ELF3;FOXC1;GRHL2;HIC1;HLX;HOPX;HSPB2;IGF2BP1;KLHL6;LOXL3;MAFA;MDFI;MEX3A;MTUS2;NFATC1;NFKBIZ;PDZRN3;PRDM8;PTK2B;PTPRE;RGS2;SMAD7;SPI1;TCF7L1;ZNF488;ZNF629L
GO:0005524	ATP binding	molecular_function	8	187	1209	14405	0.990822678455182	0.994021369345435	0.509724304790719	ASS1;CAMK2D;CSF1R;MAST3;MYH1E;MYO1F;NPR2;PTK2B
GO:0005654	nucleoplasm	cellular_component	12	187	1622	14405	0.991248616411497	0.994021369345435	0.569904455448809	AKR1B1L;ATOH8;ELF3;GDF11;GRHL2;IGF2BP1;INA;ITPR3;MSX1;NFATC1;PDZRN3;SMAD7
GO:0005739	mitochondrion	cellular_component	5	187	896	14405	0.99202934255316	0.994021369345435	0.429866548892284	ACOD1;ADAM28;DACT2;P2RY12;SH3BP5
GO:0005730	nucleolus	cellular_component	2	187	577	14405	0.99594683697284	0.996945780640816	0.267008962084913	ITPR3;RGS2
GO:0003723	RNA binding	molecular_function	2	187	803	14405	0.999750766778509	0.999750766778509	0.191860736143206	MEX3A;SPI1
