# Supplementary material for: Endothelin-3 Suppresses Luteinizing Hormone Receptor Expression by Regulating the cAMP-PKA Pathway in Hen Granulosa Cells
Source: Curr Issues Mol Biol. 2024 Jul 23;46(8):7832–45. doi: 10.3390/cimb46080464 (PMC11352380; doi:10.3390/cimb46080464)
Supplement: Supplementary file 1 [file cimb-46-00464-s001.zip › cimb-3055542-supplementary/cimb-3055542-Supplementary Table S2.xls]

id	Term	Category	ListHits	ListTotal	PopHits	PopTotal	p-value	q-value	Enrichment_score	geneID
GO:0043565	sequence-specific DNA binding	molecular_function	11	66	338	14405	3.42235728086248e-07	0.000177278107148677	7.10305719921104	DLX6;ESR1;HMX1;HOXB7;IRX4;LHX5;OSR2;POU3F3;SIX1;SOX2;TLX1
GO:0060349	bone morphogenesis	biological_process	3	66	15	14405	4.01872957747629e-05	0.0104085096056636	43.6515151515152	MMP13;OSR2;PAX1
GO:0005125	cytokine activity	molecular_function	5	66	95	14405	7.29690805912943e-05	0.0125993279154302	11.4872408293461	GDF6;GREM1;IFNAL6;IL12A;LOC100858177
GO:0003323	type B pancreatic cell development	biological_process	2	66	5	14405	0.000204925892072069	0.0257327799070185	87.3030303030303	DLL1;NKX6-1
GO:0006959	humoral immune response	biological_process	3	66	27	14405	0.000248385906438402	0.0257327799070185	24.2508417508418	GATA3;IFNAL6;LOC100858177
GO:0048839	inner ear development	biological_process	3	66	30	14405	0.00034139994635564	0.0294594245438541	21.8257575757576	DLL1;SIX1;SOX2
GO:0001709	cell fate determination	biological_process	2	66	7	14405	0.000427801337422426	0.0294594245438541	62.3593073593074	DLL1;GATA3
GO:0003700	DNA binding transcription factor activity	molecular_function	8	66	408	14405	0.000527761300186957	0.0294594245438541	4.27956030897207	ESR1;HOXB7;NKX6-1;PAX1;PAX5;POU3F3;SIX1;SOX2
GO:0042476	odontogenesis	biological_process	2	66	8	14405	0.000568714759533863	0.0294594245438541	54.5643939393939	AQP3;OSR2
GO:2000679	positive regulation of transcription regulatory region DNA binding	biological_process	2	66	8	14405	0.000568714759533863	0.0294594245438541	54.5643939393939	GATA3;POU4F2
GO:0048646	anatomical structure formation involved in morphogenesis	biological_process	2	66	9	14405	0.000729042770657071	0.0343312868363966	48.5016835016835	DLX6;GATA3
GO:0005615	extracellular space	cellular_component	11	66	790	14405	0.000849268915864628	0.0362046106734197	3.03902953586498	ABI3BP;ADAMTS5;ANGPTL1;COLQ;FGG;GDF6;GREM1;IFNAL6;IL12A;LOC100858177;SRGN
GO:0045582	positive regulation of T cell differentiation	biological_process	2	66	10	14405	0.000908609920375399	0.0362046106734197	43.6515151515152	GATA3;IL12A
GO:0060322	head development	biological_process	2	66	12	14405	0.00132476561717476	0.049016327835466	36.3762626262626	DLX6;OSR2
GO:0005132	type I interferon receptor binding	molecular_function	2	66	13	14405	0.00156100902669715	0.0505376672393203	33.5780885780886	IFNAL6;LOC100858177
GO:0010975	regulation of neuron projection development	biological_process	2	66	13	14405	0.00156100902669715	0.0505376672393203	33.5780885780886	GATA3;SLC39A12
GO:0002323	natural killer cell activation involved in immune response	biological_process	2	66	14	14405	0.00181580128646692	0.0515279925180416	31.1796536796537	IFNAL6;LOC100858177
GO:0045596	negative regulation of cell differentiation	biological_process	2	66	14	14405	0.00181580128646692	0.0515279925180416	31.1796536796537	DLL1;POU4F2
GO:0002286	T cell activation involved in immune response	biological_process	2	66	15	14405	0.00208897266965034	0.0515279925180416	29.1010101010101	IFNAL6;LOC100858177
GO:0017022	myosin binding	molecular_function	2	66	15	14405	0.00208897266965034	0.0515279925180416	29.1010101010101	MYRIP;USH2A
GO:0033141	positive regulation of peptidyl-serine phosphorylation of STAT protein	biological_process	2	66	15	14405	0.00208897266965034	0.0515279925180416	29.1010101010101	IFNAL6;LOC100858177
GO:0006351	transcription, DNA-templated	biological_process	13	66	1178	14405	0.00234850586626733	0.0536097247627322	2.40861501260483	ESR1;HMX1;HOXB7;IRX4;LHX5;NEUROD1;OLIG3;PAX5;POU3F3;PRDM13;SIX1;SOX2;ZNF608
GO:0009954	proximal/distal pattern formation	biological_process	2	66	16	14405	0.00238035457440703	0.0536097247627322	27.282196969697	DLL1;GREM1
GO:0048538	thymus development	biological_process	2	66	17	14405	0.00268977951739696	0.0563500306400438	25.6773618538324	GATA3;PAX1
GO:0046983	protein dimerization activity	molecular_function	4	66	128	14405	0.00280184333105675	0.0563500306400438	6.82054924242424	GATA3;NEUROD1;NHLH2;OLIG3
GO:0022617	extracellular matrix disassembly	biological_process	2	66	18	14405	0.00301708112732187	0.0563500306400438	24.2508417508418	ADAMTS5;MMP13
GO:2000352	negative regulation of endothelial cell apoptotic process	biological_process	2	66	18	14405	0.00301708112732187	0.0563500306400438	24.2508417508418	FGG;GATA3
GO:0005667	transcription factor complex	cellular_component	4	66	131	14405	0.00304594760216453	0.0563500306400438	6.66435345824659	GATA2;GATA3;NHLH2;PAX1
GO:0000977	RNA polymerase II regulatory region sequence-specific DNA binding	molecular_function	4	66	133	14405	0.00321653372381452	0.057453947204687	6.5641376167692	GATA2;GATA3;NHLH2;OSR2
GO:0045893	positive regulation of transcription, DNA-templated	biological_process	6	66	320	14405	0.00340302698119773	0.0587589325420142	4.09232954545455	FZD4;GATA3;GDF6;LHX5;OSR2;SOX2
GO:0005634	nucleus	cellular_component	26	66	3440	14405	0.00358522105018879	0.0599078872257352	1.64962121212121	AQP3;CHD1L;DLX6;ESR1;FBP1;FYB;GATA2;GATA3;HMX1;HOXB7;IRX4;LHX5;NEUROD1;NHLH2;NKX6-1;OLIG3;OSR2;PAX1;PAX5;POU3F3;POU4F2;PRDM13;RGS7;SIX1;SOX2;TLX1
GO:0043330	response to exogenous dsRNA	biological_process	2	66	20	14405	0.00372465438448106	0.0602928428487872	21.8257575757576	IFNAL6;LOC100858177
GO:0042100	B cell proliferation	biological_process	2	66	21	14405	0.00410459879168011	0.0644297628512211	20.7864357864358	IFNAL6;LOC100858177
GO:0001077	transcriptional activator activity, RNA polymerase II proximal promoter sequence-specific DNA binding	molecular_function	4	66	149	14405	0.00482177897546181	0.0727566996835923	5.85926377872687	GATA3;NHLH2;PAX1;POU4F2
GO:0071345	cellular response to cytokine stimulus	biological_process	2	66	23	14405	0.00491599322186435	0.0727566996835923	18.9789196310935	NKX6-1;POU4F2
GO:0001228	transcriptional activator activity, RNA polymerase II transcription regulatory region sequence-specific DNA binding	molecular_function	3	66	79	14405	0.00566857152993454	0.0789949244595071	8.28826237054085	GATA2;GATA3;OSR2
GO:0001756	somitogenesis	biological_process	2	66	25	14405	0.00579499445841944	0.0789949244595071	17.4606060606061	DLL1;PAX1
GO:0032024	positive regulation of insulin secretion	biological_process	2	66	25	14405	0.00579499445841944	0.0789949244595071	17.4606060606061	MYRIP;NKX6-1
GO:0050679	positive regulation of epithelial cell proliferation	biological_process	2	66	27	14405	0.00674033661551259	0.0895254965855263	16.1672278338945	DLX6;OSR2
GO:0001085	RNA polymerase II transcription factor binding	molecular_function	2	66	28	14405	0.00723749457291379	0.0935369428222608	15.5898268398268	GATA2;GATA3
GO:0001078	transcriptional repressor activity, RNA polymerase II proximal promoter sequence-specific DNA binding	molecular_function	3	66	87	14405	0.00740350319635655	0.0935369428222608	7.52612330198537	GATA3;NKX6-1;POU4F2
GO:0030326	embryonic limb morphogenesis	biological_process	2	66	30	14405	0.00828001146233148	0.102120141368755	14.5505050505051	DLX6;GREM1
GO:0042472	inner ear morphogenesis	biological_process	2	66	31	14405	0.00882506438901276	0.10631124077927	14.0811339198436	DLX6;GATA3
GO:0005518	collagen binding	molecular_function	3	66	94	14405	0.00915292546132713	0.107754895203806	6.96566731141199	ABI3BP;MMP13;USH2A
GO:0030097	hemopoiesis	biological_process	2	66	33	14405	0.0099620018906255	0.114673710652089	13.2277318640955	DLL1;GATA2
GO:0007605	sensory perception of sound	biological_process	3	66	98	14405	0.0102521186968011	0.115447771411804	6.68135435992579	FZD4;POU4F2;USH2A
GO:0016485	protein processing	biological_process	2	66	36	14405	0.0117822457858197	0.127139526613759	12.1254208754209	RHBDL3;SRGN
GO:0030183	B cell differentiation	biological_process	2	66	37	14405	0.0124190264300391	0.127139526613759	11.7977067977068	IFNAL6;LOC100858177
GO:0045944	positive regulation of transcription from RNA polymerase II promoter	biological_process	7	66	551	14405	0.0127777656472538	0.127139526613759	2.77278226915251	DLL1;GATA3;NHLH2;OSR2;PAX1;POU4F2;SOX2
GO:0008270	zinc ion binding	molecular_function	7	66	562	14405	0.0141194422527249	0.127139526613759	2.71851073007657	ADAMTS5;BHMT;ESR1;GATA2;GATA3;MMP13;TMEM163
GO:0060041	retina development in camera-type eye	biological_process	2	66	41	14405	0.0151124406009675	0.127139526613759	10.6467110125647	DLL1;POU4F2
GO:0045665	negative regulation of neuron differentiation	biological_process	2	66	42	14405	0.0158216520988827	0.127139526613759	10.3932178932179	DLL1;SOX2
GO:0000978	RNA polymerase II proximal promoter sequence-specific DNA binding	molecular_function	4	66	216	14405	0.0171856161349045	0.127139526613759	4.04180695847363	NHLH2;NKX6-1;PAX1;POU4F2
GO:0001540	amyloid-beta binding	molecular_function	2	66	45	14405	0.0180330926366665	0.127139526613759	9.7003367003367	FZD4;ITM2C
GO:0060021	palate development	biological_process	2	66	49	14405	0.0211720768825808	0.127139526613759	8.90847247990105	DLX6;OSR2
GO:0007275	multicellular organism development	biological_process	5	66	351	14405	0.0222110542955367	0.127139526613759	3.10908227574894	BOLL;HMX1;HOXB7;PAX5;TLX1
GO:0001553	luteinization	biological_process	1	66	5	14405	0.0227028716442453	0.127139526613759	43.6515151515152	FZD4
GO:0002042	cell migration involved in sprouting angiogenesis	biological_process	1	66	5	14405	0.0227028716442453	0.127139526613759	43.6515151515152	GREM1
GO:0002315	marginal zone B cell differentiation	biological_process	1	66	5	14405	0.0227028716442453	0.127139526613759	43.6515151515152	DLL1
GO:0005577	fibrinogen complex	cellular_component	1	66	5	14405	0.0227028716442453	0.127139526613759	43.6515151515152	FGG
GO:0016012	sarcoglycan complex	cellular_component	1	66	5	14405	0.0227028716442453	0.127139526613759	43.6515151515152	SGCD
GO:0021520	spinal cord motor neuron cell fate specification	biological_process	1	66	5	14405	0.0227028716442453	0.127139526613759	43.6515151515152	OLIG3
GO:0030388	fructose 1,6-bisphosphate metabolic process	biological_process	1	66	5	14405	0.0227028716442453	0.127139526613759	43.6515151515152	FBP1
GO:0031091	platelet alpha granule	cellular_component	1	66	5	14405	0.0227028716442453	0.127139526613759	43.6515151515152	FGG
GO:0032700	negative regulation of interleukin-17 production	biological_process	1	66	5	14405	0.0227028716442453	0.127139526613759	43.6515151515152	IL12A
GO:0034351	negative regulation of glial cell apoptotic process	biological_process	1	66	5	14405	0.0227028716442453	0.127139526613759	43.6515151515152	DLL1
GO:0034393	positive regulation of smooth muscle cell apoptotic process	biological_process	1	66	5	14405	0.0227028716442453	0.127139526613759	43.6515151515152	IL12A
GO:0042985	negative regulation of amyloid precursor protein biosynthetic process	biological_process	1	66	5	14405	0.0227028716442453	0.127139526613759	43.6515151515152	ITM2C
GO:0043281	regulation of cysteine-type endopeptidase activity involved in apoptotic process	biological_process	1	66	5	14405	0.0227028716442453	0.127139526613759	43.6515151515152	SOX2
GO:0043367	CD4-positive, alpha-beta T cell differentiation	biological_process	1	66	5	14405	0.0227028716442453	0.127139526613759	43.6515151515152	PAX1
GO:0043583	ear development	biological_process	1	66	5	14405	0.0227028716442453	0.127139526613759	43.6515151515152	GATA3
GO:0045820	negative regulation of glycolytic process	biological_process	1	66	5	14405	0.0227028716442453	0.127139526613759	43.6515151515152	FBP1
GO:0048496	maintenance of animal organ identity	biological_process	1	66	5	14405	0.0227028716442453	0.127139526613759	43.6515151515152	USH2A
GO:0051302	regulation of cell division	biological_process	1	66	5	14405	0.0227028716442453	0.127139526613759	43.6515151515152	DLL1
GO:0060065	uterus development	biological_process	1	66	5	14405	0.0227028716442453	0.127139526613759	43.6515151515152	GATA3
GO:0060272	embryonic skeletal joint morphogenesis	biological_process	1	66	5	14405	0.0227028716442453	0.127139526613759	43.6515151515152	OSR2
GO:0061029	eyelid development in camera-type eye	biological_process	1	66	5	14405	0.0227028716442453	0.127139526613759	43.6515151515152	OSR2
GO:0070848	response to growth factor	biological_process	1	66	5	14405	0.0227028716442453	0.127139526613759	43.6515151515152	SOX2
GO:0071578	zinc II ion transmembrane import	biological_process	1	66	5	14405	0.0227028716442453	0.127139526613759	43.6515151515152	SLC39A12
GO:0072006	nephron development	biological_process	1	66	5	14405	0.0227028716442453	0.127139526613759	43.6515151515152	DLL1
GO:0072178	nephric duct morphogenesis	biological_process	1	66	5	14405	0.0227028716442453	0.127139526613759	43.6515151515152	GATA3
GO:1900086	positive regulation of peptidyl-tyrosine autophosphorylation	biological_process	1	66	5	14405	0.0227028716442453	0.127139526613759	43.6515151515152	GREM1
GO:1990075	periciliary membrane compartment	cellular_component	1	66	5	14405	0.0227028716442453	0.127139526613759	43.6515151515152	USH2A
GO:1990416	cellular response to brain-derived neurotrophic factor stimulus	biological_process	1	66	5	14405	0.0227028716442453	0.127139526613759	43.6515151515152	TMEM108
GO:2000510	positive regulation of dendritic cell chemotaxis	biological_process	1	66	5	14405	0.0227028716442453	0.127139526613759	43.6515151515152	IL12A
GO:2000553	positive regulation of T-helper 2 cell cytokine production	biological_process	1	66	5	14405	0.0227028716442453	0.127139526613759	43.6515151515152	GATA3
GO:0051091	positive regulation of DNA binding transcription factor activity	biological_process	2	66	54	14405	0.0253896583283184	0.127139526613759	8.08361391694725	FZD4;NHLH2
GO:0006338	chromatin remodeling	biological_process	2	66	55	14405	0.0262710352661114	0.127139526613759	7.9366391184573	CHD1L;GATA3
GO:0045666	positive regulation of neuron differentiation	biological_process	2	66	55	14405	0.0262710352661114	0.127139526613759	7.9366391184573	GDF6;NKX6-1
GO:0000166	nucleotide binding	molecular_function	2	66	56	14405	0.0271647303252571	0.127139526613759	7.79491341991342	CHD1L;NT5E
GO:0003215	cardiac right ventricle morphogenesis	biological_process	1	66	6	14405	0.0271821501492088	0.127139526613759	36.3762626262626	GATA3
GO:0007617	mating behavior	biological_process	1	66	6	14405	0.0271821501492088	0.127139526613759	36.3762626262626	NHLH2
GO:0008090	retrograde axonal transport	biological_process	1	66	6	14405	0.0271821501492088	0.127139526613759	36.3762626262626	TMEM108
GO:0021846	cell proliferation in forebrain	biological_process	1	66	6	14405	0.0271821501492088	0.127139526613759	36.3762626262626	LHX5
GO:0030277	maintenance of gastrointestinal epithelium	biological_process	1	66	6	14405	0.0271821501492088	0.127139526613759	36.3762626262626	VSIG1
GO:0031113	regulation of microtubule polymerization	biological_process	1	66	6	14405	0.0271821501492088	0.127139526613759	36.3762626262626	SLC39A12
GO:0031904	endosome lumen	cellular_component	1	66	6	14405	0.0271821501492088	0.127139526613759	36.3762626262626	IL12A
GO:0033683	nucleotide-excision repair, DNA incision	biological_process	1	66	6	14405	0.0271821501492088	0.127139526613759	36.3762626262626	CHD1L
GO:0035162	embryonic hemopoiesis	biological_process	1	66	6	14405	0.0271821501492088	0.127139526613759	36.3762626262626	GATA3
GO:0035265	organ growth	biological_process	1	66	6	14405	0.0271821501492088	0.127139526613759	36.3762626262626	DLL1
GO:0035457	cellular response to interferon-alpha	biological_process	1	66	6	14405	0.0271821501492088	0.127139526613759	36.3762626262626	GATA3
GO:0044342	type B pancreatic cell proliferation	biological_process	1	66	6	14405	0.0271821501492088	0.127139526613759	36.3762626262626	NKX6-1
GO:0048029	monosaccharide binding	molecular_function	1	66	6	14405	0.0271821501492088	0.127139526613759	36.3762626262626	FBP1
GO:0050953	sensory perception of light stimulus	biological_process	1	66	6	14405	0.0271821501492088	0.127139526613759	36.3762626262626	USH2A
GO:0070911	global genome nucleotide-excision repair	biological_process	1	66	6	14405	0.0271821501492088	0.127139526613759	36.3762626262626	CHD1L
GO:0071354	cellular response to interleukin-6	biological_process	1	66	6	14405	0.0271821501492088	0.127139526613759	36.3762626262626	FGG
GO:0071375	cellular response to peptide hormone stimulus	biological_process	1	66	6	14405	0.0271821501492088	0.127139526613759	36.3762626262626	NKX6-1
GO:0003682	chromatin binding	molecular_function	4	66	252	14405	0.0283161663890441	0.127139526613759	3.46440596440597	GATA2;GATA3;NKX6-1;PRDM13
GO:0006000	fructose metabolic process	biological_process	1	66	7	14405	0.0316412082845065	0.127139526613759	31.1796536796537	FBP1
GO:0006002	fructose 6-phosphate metabolic process	biological_process	1	66	7	14405	0.0316412082845065	0.127139526613759	31.1796536796537	FBP1
GO:0009967	positive regulation of signal transduction	biological_process	1	66	7	14405	0.0316412082845065	0.127139526613759	31.1796536796537	GATA3
GO:0021542	dentate gyrus development	biological_process	1	66	7	14405	0.0316412082845065	0.127139526613759	31.1796536796537	TMEM108
GO:0021879	forebrain neuron differentiation	biological_process	1	66	7	14405	0.0316412082845065	0.127139526613759	31.1796536796537	LHX5
GO:0021953	central nervous system neuron differentiation	biological_process	1	66	7	14405	0.0316412082845065	0.127139526613759	31.1796536796537	NKX6-1
GO:0030957	Tat protein binding	molecular_function	1	66	7	14405	0.0316412082845065	0.127139526613759	31.1796536796537	DLL1
GO:0032421	stereocilium bundle	cellular_component	1	66	7	14405	0.0316412082845065	0.127139526613759	31.1796536796537	USH2A
GO:0036066	protein O-linked fucosylation	biological_process	1	66	7	14405	0.0316412082845065	0.127139526613759	31.1796536796537	ADAMTS5
GO:0036122	BMP binding	molecular_function	1	66	7	14405	0.0316412082845065	0.127139526613759	31.1796536796537	GREM1
GO:0042054	histone methyltransferase activity	molecular_function	1	66	7	14405	0.0316412082845065	0.127139526613759	31.1796536796537	PRDM13
GO:0043623	cellular protein complex assembly	biological_process	1	66	7	14405	0.0316412082845065	0.127139526613759	31.1796536796537	FGG
GO:0048263	determination of dorsal identity	biological_process	1	66	7	14405	0.0316412082845065	0.127139526613759	31.1796536796537	GREM1
GO:0048665	neuron fate specification	biological_process	1	66	7	14405	0.0316412082845065	0.127139526613759	31.1796536796537	DLL1
GO:0048739	cardiac muscle fiber development	biological_process	1	66	7	14405	0.0316412082845065	0.127139526613759	31.1796536796537	NEXN
GO:0050710	negative regulation of cytokine secretion	biological_process	1	66	7	14405	0.0316412082845065	0.127139526613759	31.1796536796537	SRGN
GO:0090150	establishment of protein localization to membrane	biological_process	1	66	7	14405	0.0316412082845065	0.127139526613759	31.1796536796537	COLQ
GO:0090190	positive regulation of branching involved in ureteric bud morphogenesis	biological_process	1	66	7	14405	0.0316412082845065	0.127139526613759	31.1796536796537	GREM1
GO:0000987	proximal promoter sequence-specific DNA binding	molecular_function	1	66	8	14405	0.0360801359309315	0.127139526613759	27.282196969697	GATA3
GO:0001916	positive regulation of T cell mediated cytotoxicity	biological_process	1	66	8	14405	0.0360801359309315	0.127139526613759	27.282196969697	IL12A
GO:0006111	regulation of gluconeogenesis	biological_process	1	66	8	14405	0.0360801359309315	0.127139526613759	27.282196969697	FBP1
GO:0007220	Notch receptor processing	biological_process	1	66	8	14405	0.0360801359309315	0.127139526613759	27.282196969697	DLL1
GO:0010812	negative regulation of cell-substrate adhesion	biological_process	1	66	8	14405	0.0360801359309315	0.127139526613759	27.282196969697	FZD4
GO:0021527	spinal cord association neuron differentiation	biological_process	1	66	8	14405	0.0360801359309315	0.127139526613759	27.282196969697	LHX5
GO:0030502	negative regulation of bone mineralization	biological_process	1	66	8	14405	0.0360801359309315	0.127139526613759	27.282196969697	SRGN
GO:0031681	G-protein beta-subunit binding	molecular_function	1	66	8	14405	0.0360801359309315	0.127139526613759	27.282196969697	RGS7
GO:0031929	TOR signaling	biological_process	1	66	8	14405	0.0360801359309315	0.127139526613759	27.282196969697	GATA3
GO:0042491	inner ear auditory receptor cell differentiation	biological_process	1	66	8	14405	0.0360801359309315	0.127139526613759	27.282196969697	GATA3
GO:0045954	positive regulation of natural killer cell mediated cytotoxicity	biological_process	1	66	8	14405	0.0360801359309315	0.127139526613759	27.282196969697	IL12A
GO:0048485	sympathetic nervous system development	biological_process	1	66	8	14405	0.0360801359309315	0.127139526613759	27.282196969697	GATA3
GO:0048793	pronephros development	biological_process	1	66	8	14405	0.0360801359309315	0.127139526613759	27.282196969697	OSR2
GO:0048935	peripheral nervous system neuron development	biological_process	1	66	8	14405	0.0360801359309315	0.127139526613759	27.282196969697	SIX1
GO:0051258	protein polymerization	biological_process	1	66	8	14405	0.0360801359309315	0.127139526613759	27.282196969697	FGG
GO:0060037	pharyngeal system development	biological_process	1	66	8	14405	0.0360801359309315	0.127139526613759	27.282196969697	GATA3
GO:0060042	retina morphogenesis in camera-type eye	biological_process	1	66	8	14405	0.0360801359309315	0.127139526613759	27.282196969697	DLL1
GO:0070986	left/right axis specification	biological_process	1	66	8	14405	0.0360801359309315	0.127139526613759	27.282196969697	DLL1
GO:0071340	skeletal muscle acetylcholine-gated channel clustering	biological_process	1	66	8	14405	0.0360801359309315	0.127139526613759	27.282196969697	COLQ
GO:0071837	HMG box domain binding	molecular_function	1	66	8	14405	0.0360801359309315	0.127139526613759	27.282196969697	GATA3
GO:2000146	negative regulation of cell motility	biological_process	1	66	8	14405	0.0360801359309315	0.127139526613759	27.282196969697	GATA3
GO:0008283	cell proliferation	biological_process	3	66	159	14405	0.036423234730639	0.127481321557236	4.11806746712407	IL12A;PAX1;SIX1
GO:0005614	interstitial matrix	cellular_component	1	66	9	14405	0.0404990225759655	0.131940211914152	24.2508417508418	ABI3BP
GO:0014002	astrocyte development	biological_process	1	66	9	14405	0.0404990225759655	0.131940211914152	24.2508417508418	DLL1
GO:0021702	cerebellar Purkinje cell differentiation	biological_process	1	66	9	14405	0.0404990225759655	0.131940211914152	24.2508417508418	LHX5
GO:0032609	interferon-gamma production	biological_process	1	66	9	14405	0.0404990225759655	0.131940211914152	24.2508417508418	IL12A
GO:0032753	positive regulation of interleukin-4 production	biological_process	1	66	9	14405	0.0404990225759655	0.131940211914152	24.2508417508418	GATA3
GO:0036477	somatodendritic compartment	cellular_component	1	66	9	14405	0.0404990225759655	0.131940211914152	24.2508417508418	TMEM108
GO:0042730	fibrinolysis	biological_process	1	66	9	14405	0.0404990225759655	0.131940211914152	24.2508417508418	FGG
GO:0043083	synaptic cleft	cellular_component	1	66	9	14405	0.0404990225759655	0.131940211914152	24.2508417508418	COLQ
GO:0060389	pathway-restricted SMAD protein phosphorylation	biological_process	1	66	9	14405	0.0404990225759655	0.131940211914152	24.2508417508418	GDF6
GO:0060394	negative regulation of pathway-restricted SMAD protein phosphorylation	biological_process	1	66	9	14405	0.0404990225759655	0.131940211914152	24.2508417508418	GREM1
GO:2000505	regulation of energy homeostasis	biological_process	1	66	9	14405	0.0404990225759655	0.131940211914152	24.2508417508418	DLL1
GO:0007050	cell cycle arrest	biological_process	2	66	70	14405	0.04089993673812	0.132413545189664	6.23593073593074	IL12A;SOX2
GO:0001764	neuron migration	biological_process	2	66	73	14405	0.044121838821892	0.135055560566645	5.9796596097966	GATA3;NKX6-1
GO:0001191	transcriptional repressor activity, RNA polymerase II transcription factor binding	molecular_function	1	66	10	14405	0.0448979573154754	0.135055560566645	21.8257575757576	FBP1
GO:0006833	water transport	biological_process	1	66	10	14405	0.0448979573154754	0.135055560566645	21.8257575757576	AQP3
GO:0021983	pituitary gland development	biological_process	1	66	10	14405	0.0448979573154754	0.135055560566645	21.8257575757576	SOX2
GO:0030516	regulation of axon extension	biological_process	1	66	10	14405	0.0448979573154754	0.135055560566645	21.8257575757576	NKX6-1
GO:0031045	dense core granule	cellular_component	1	66	10	14405	0.0448979573154754	0.135055560566645	21.8257575757576	MYRIP
GO:0032703	negative regulation of interleukin-2 production	biological_process	1	66	10	14405	0.0448979573154754	0.135055560566645	21.8257575757576	GATA3
GO:0036157	outer dynein arm	cellular_component	1	66	10	14405	0.0448979573154754	0.135055560566645	21.8257575757576	DNAH8
GO:0042346	positive regulation of NF-kappaB import into nucleus	biological_process	1	66	10	14405	0.0448979573154754	0.135055560566645	21.8257575757576	GREM1
GO:0042474	middle ear morphogenesis	biological_process	1	66	10	14405	0.0448979573154754	0.135055560566645	21.8257575757576	OSR2
GO:0051090	regulation of DNA binding transcription factor activity	biological_process	1	66	10	14405	0.0448979573154754	0.135055560566645	21.8257575757576	POU4F2
GO:0097484	dendrite extension	biological_process	1	66	10	14405	0.0448979573154754	0.135055560566645	21.8257575757576	TMEM108
GO:0090090	negative regulation of canonical Wnt signaling pathway	biological_process	2	66	75	14405	0.046320714932862	0.135055560566645	5.82020202020202	GREM1;SOX2
GO:0030182	neuron differentiation	biological_process	2	66	76	14405	0.0474350975415669	0.135055560566645	5.74362041467305	ITM2C;POU4F2
GO:0002092	positive regulation of receptor internalization	biological_process	1	66	11	14405	0.0492770288553976	0.135055560566645	19.8415977961433	GREM1
GO:0006882	cellular zinc ion homeostasis	biological_process	1	66	11	14405	0.0492770288553976	0.135055560566645	19.8415977961433	SLC39A12
GO:0007223	Wnt signaling pathway, calcium modulating pathway	biological_process	1	66	11	14405	0.0492770288553976	0.135055560566645	19.8415977961433	FZD4
GO:0010717	regulation of epithelial to mesenchymal transition	biological_process	1	66	11	14405	0.0492770288553976	0.135055560566645	19.8415977961433	GREM1
GO:0015250	water channel activity	molecular_function	1	66	11	14405	0.0492770288553976	0.135055560566645	19.8415977961433	AQP3
GO:0016208	AMP binding	molecular_function	1	66	11	14405	0.0492770288553976	0.135055560566645	19.8415977961433	FBP1
GO:0030285	integral component of synaptic vesicle membrane	cellular_component	1	66	11	14405	0.0492770288553976	0.135055560566645	19.8415977961433	TMEM163
GO:0032924	activin receptor signaling pathway	biological_process	1	66	11	14405	0.0492770288553976	0.135055560566645	19.8415977961433	GDF6
GO:0042832	defense response to protozoan	biological_process	1	66	11	14405	0.0492770288553976	0.135055560566645	19.8415977961433	IL12A
GO:0045662	negative regulation of myoblast differentiation	biological_process	1	66	11	14405	0.0492770288553976	0.135055560566645	19.8415977961433	DLL1
GO:0090331	negative regulation of platelet aggregation	biological_process	1	66	11	14405	0.0492770288553976	0.135055560566645	19.8415977961433	FGG
GO:0097150	neuronal stem cell population maintenance	biological_process	1	66	11	14405	0.0492770288553976	0.135055560566645	19.8415977961433	DLL1
GO:1902042	negative regulation of extrinsic apoptotic signaling pathway via death domain receptors	biological_process	1	66	11	14405	0.0492770288553976	0.135055560566645	19.8415977961433	FGG
GO:2001222	regulation of neuron migration	biological_process	1	66	11	14405	0.0492770288553976	0.135055560566645	19.8415977961433	NKX6-1
GO:2001238	positive regulation of extrinsic apoptotic signaling pathway	biological_process	1	66	11	14405	0.0492770288553976	0.135055560566645	19.8415977961433	ITM2C
GO:0004222	metalloendopeptidase activity	molecular_function	2	66	78	14405	0.0496931966506399	0.13547934665806	5.5963480963481	ADAMTS5;MMP13
GO:0019229	regulation of vasoconstriction	biological_process	1	66	12	14405	0.0536363255134181	0.141753145999748	18.1881313131313	EDN3
GO:0031093	platelet alpha granule lumen	cellular_component	1	66	12	14405	0.0536363255134181	0.141753145999748	18.1881313131313	SRGN
GO:0032331	negative regulation of chondrocyte differentiation	biological_process	1	66	12	14405	0.0536363255134181	0.141753145999748	18.1881313131313	GREM1
GO:0042310	vasoconstriction	biological_process	1	66	12	14405	0.0536363255134181	0.141753145999748	18.1881313131313	EDN3
GO:0045672	positive regulation of osteoclast differentiation	biological_process	1	66	12	14405	0.0536363255134181	0.141753145999748	18.1881313131313	POU4F2
GO:1900745	positive regulation of p38MAPK cascade	biological_process	1	66	12	14405	0.0536363255134181	0.141753145999748	18.1881313131313	GDF6
GO:0005102	receptor binding	molecular_function	3	66	191	14405	0.0572054327732	0.144382377136029	3.42812946216088	ANGPTL1;FGG;FYB
GO:0005388	calcium-transporting ATPase activity	molecular_function	1	66	13	14405	0.0579759352206448	0.144382377136029	16.7890442890443	ATP2C2
GO:0008253	5'-nucleotidase activity	molecular_function	1	66	13	14405	0.0579759352206448	0.144382377136029	16.7890442890443	NT5E
GO:0019955	cytokine binding	molecular_function	1	66	13	14405	0.0579759352206448	0.144382377136029	16.7890442890443	FZD4
GO:0031290	retinal ganglion cell axon guidance	biological_process	1	66	13	14405	0.0579759352206448	0.144382377136029	16.7890442890443	POU4F2
GO:0035116	embryonic hindlimb morphogenesis	biological_process	1	66	13	14405	0.0579759352206448	0.144382377136029	16.7890442890443	OSR2
GO:0045807	positive regulation of endocytosis	biological_process	1	66	13	14405	0.0579759352206448	0.144382377136029	16.7890442890443	DLL1
GO:0051893	regulation of focal adhesion assembly	biological_process	1	66	13	14405	0.0579759352206448	0.144382377136029	16.7890442890443	GREM1
GO:0071353	cellular response to interleukin-4	biological_process	1	66	13	14405	0.0579759352206448	0.144382377136029	16.7890442890443	GATA3
GO:0072643	interferon-gamma secretion	biological_process	1	66	13	14405	0.0579759352206448	0.144382377136029	16.7890442890443	GATA3
GO:0097228	sperm principal piece	cellular_component	1	66	13	14405	0.0579759352206448	0.144382377136029	16.7890442890443	DNAH8
GO:0098586	cellular response to virus	biological_process	1	66	13	14405	0.0579759352206448	0.144382377136029	16.7890442890443	IL12A
GO:0019221	cytokine-mediated signaling pathway	biological_process	2	66	88	14405	0.0615422518960634	0.150791120472223	4.96039944903581	IFNAL6;LOC100858177
GO:0005605	basal lamina	cellular_component	1	66	14	14405	0.0622959455232738	0.150791120472223	15.5898268398268	COLQ
GO:0008188	neuropeptide receptor activity	molecular_function	1	66	14	14405	0.0622959455232738	0.150791120472223	15.5898268398268	SORCS2
GO:0031214	biomineral tissue development	biological_process	1	66	14	14405	0.0622959455232738	0.150791120472223	15.5898268398268	SRGN
GO:0045921	positive regulation of exocytosis	biological_process	1	66	14	14405	0.0622959455232738	0.150791120472223	15.5898268398268	FGG
GO:1903561	extracellular vesicle	cellular_component	1	66	14	14405	0.0622959455232738	0.150791120472223	15.5898268398268	SLC39A12
GO:0001158	enhancer sequence-specific DNA binding	molecular_function	1	66	15	14405	0.066596443584247	0.153617378174811	14.5505050505051	GATA3
GO:0004003	ATP-dependent DNA helicase activity	molecular_function	1	66	15	14405	0.066596443584247	0.153617378174811	14.5505050505051	CHD1L
GO:0021510	spinal cord development	biological_process	1	66	15	14405	0.066596443584247	0.153617378174811	14.5505050505051	DLL1
GO:0030520	intracellular estrogen receptor signaling pathway	biological_process	1	66	15	14405	0.066596443584247	0.153617378174811	14.5505050505051	POU4F2
GO:0031018	endocrine pancreas development	biological_process	1	66	15	14405	0.066596443584247	0.153617378174811	14.5505050505051	NKX6-1
GO:0036158	outer dynein arm assembly	biological_process	1	66	15	14405	0.066596443584247	0.153617378174811	14.5505050505051	DNAH8
GO:0045638	negative regulation of myeloid cell differentiation	biological_process	1	66	15	14405	0.066596443584247	0.153617378174811	14.5505050505051	DLL1
GO:0045907	positive regulation of vasoconstriction	biological_process	1	66	15	14405	0.066596443584247	0.153617378174811	14.5505050505051	FGG
GO:0048709	oligodendrocyte differentiation	biological_process	1	66	15	14405	0.066596443584247	0.153617378174811	14.5505050505051	NKX6-1
GO:0051493	regulation of cytoskeleton organization	biological_process	1	66	15	14405	0.066596443584247	0.153617378174811	14.5505050505051	NEXN
GO:0030154	cell differentiation	biological_process	5	66	478	14405	0.067695679746101	0.153617378174811	2.28302903512109	DLL1;GATA2;NHLH2;NKX6-1;OSR2
GO:0001102	RNA polymerase II activating transcription factor binding	molecular_function	1	66	16	14405	0.0708775161849031	0.153617378174811	13.6410984848485	NHLH2
GO:0003382	epithelial cell morphogenesis	biological_process	1	66	16	14405	0.0708775161849031	0.153617378174811	13.6410984848485	VSIG1
GO:0005112	Notch binding	molecular_function	1	66	16	14405	0.0708775161849031	0.153617378174811	13.6410984848485	DLL1
GO:0007281	germ cell development	biological_process	1	66	16	14405	0.0708775161849031	0.153617378174811	13.6410984848485	BOLL
GO:0008569	ATP-dependent microtubule motor activity, minus-end-directed	molecular_function	1	66	16	14405	0.0708775161849031	0.153617378174811	13.6410984848485	DNAH8
GO:0030286	dynein complex	cellular_component	1	66	16	14405	0.0708775161849031	0.153617378174811	13.6410984848485	DNAH8
GO:0032332	positive regulation of chondrocyte differentiation	biological_process	1	66	16	14405	0.0708775161849031	0.153617378174811	13.6410984848485	GDF6
GO:0032689	negative regulation of interferon-gamma production	biological_process	1	66	16	14405	0.0708775161849031	0.153617378174811	13.6410984848485	GATA3
GO:0032729	positive regulation of interferon-gamma production	biological_process	1	66	16	14405	0.0708775161849031	0.153617378174811	13.6410984848485	IL12A
GO:0035567	non-canonical Wnt signaling pathway	biological_process	1	66	16	14405	0.0708775161849031	0.153617378174811	13.6410984848485	FZD4
GO:0043523	regulation of neuron apoptotic process	biological_process	1	66	16	14405	0.0708775161849031	0.153617378174811	13.6410984848485	GATA3
GO:0048662	negative regulation of smooth muscle cell proliferation	biological_process	1	66	16	14405	0.0708775161849031	0.153617378174811	13.6410984848485	IL12A
GO:0070527	platelet aggregation	biological_process	1	66	16	14405	0.0708775161849031	0.153617378174811	13.6410984848485	FGG
GO:0097191	extrinsic apoptotic signaling pathway	biological_process	1	66	16	14405	0.0708775161849031	0.153617378174811	13.6410984848485	IL12A
GO:0005911	cell-cell junction	cellular_component	2	66	97	14405	0.0729400941074839	0.156775803932268	4.50015620118713	AQP3;FZD4
GO:0008201	heparin binding	molecular_function	2	66	97	14405	0.0729400941074839	0.156775803932268	4.50015620118713	ABI3BP;ADAMTS5
GO:0006355	regulation of transcription, DNA-templated	biological_process	6	66	646	14405	0.074852654664978	0.158220046172318	2.02716014635519	DLX6;IRX4;NEUROD1;PAX1;PAX5;TLX1
GO:0001656	metanephros development	biological_process	1	66	17	14405	0.0751392497266221	0.158220046172318	12.8386809269162	OSR2
GO:0002088	lens development in camera-type eye	biological_process	1	66	17	14405	0.0751392497266221	0.158220046172318	12.8386809269162	GATA3
GO:0005385	zinc ion transmembrane transporter activity	molecular_function	1	66	17	14405	0.0751392497266221	0.158220046172318	12.8386809269162	SLC39A12
GO:0005796	Golgi lumen	cellular_component	1	66	17	14405	0.0751392497266221	0.158220046172318	12.8386809269162	IL12A
GO:0005576	extracellular region	cellular_component	7	66	817	14405	0.0792234096177979	0.161585058257237	1.87001594896332	ABI3BP;ADAMTS5;CALCB;DLL1;EDN3;IL12A;SRGN
GO:0000145	exocyst	cellular_component	1	66	18	14405	0.0793817302324632	0.161585058257237	12.1254208754209	MYRIP
GO:0005977	glycogen metabolic process	biological_process	1	66	18	14405	0.0793817302324632	0.161585058257237	12.1254208754209	PPP1R3E
GO:0035198	miRNA binding	molecular_function	1	66	18	14405	0.0793817302324632	0.161585058257237	12.1254208754209	SOX2
GO:0043507	positive regulation of JUN kinase activity	biological_process	1	66	18	14405	0.0793817302324632	0.161585058257237	12.1254208754209	FZD4
GO:0072583	clathrin-dependent endocytosis	biological_process	1	66	18	14405	0.0793817302324632	0.161585058257237	12.1254208754209	DLL1
GO:1990841	promoter-specific chromatin binding	molecular_function	1	66	18	14405	0.0793817302324632	0.161585058257237	12.1254208754209	POU4F2
GO:2000114	regulation of establishment of cell polarity	biological_process	1	66	18	14405	0.0793817302324632	0.161585058257237	12.1254208754209	GATA3
GO:0051607	defense response to virus	biological_process	2	66	102	14405	0.0795447680609948	0.161585058257237	4.27956030897207	IFNAL6;LOC100858177
GO:0008284	positive regulation of cell proliferation	biological_process	3	66	220	14405	0.0799249188973908	0.161723078081439	2.97623966942149	DLL1;GREM1;OSR2
GO:0002062	chondrocyte differentiation	biological_process	1	66	19	14405	0.0836050433487946	0.165295467384258	11.4872408293461	OSR2
GO:0005496	steroid binding	molecular_function	1	66	19	14405	0.0836050433487946	0.165295467384258	11.4872408293461	ESR1
GO:0035019	somatic stem cell population maintenance	biological_process	1	66	19	14405	0.0836050433487946	0.165295467384258	11.4872408293461	SOX2
GO:0042629	mast cell granule	cellular_component	1	66	19	14405	0.0836050433487946	0.165295467384258	11.4872408293461	SRGN
GO:0046580	negative regulation of Ras protein signal transduction	biological_process	1	66	19	14405	0.0836050433487946	0.165295467384258	11.4872408293461	FBP1
GO:0048589	developmental growth	biological_process	1	66	19	14405	0.0836050433487946	0.165295467384258	11.4872408293461	GATA3
GO:0007411	axon guidance	biological_process	2	66	106	14405	0.0849584764056067	0.165400742224373	4.11806746712407	GATA3;POU4F2
GO:0000981	RNA polymerase II transcription factor activity, sequence-specific DNA binding	molecular_function	2	66	108	14405	0.0877066514465682	0.165400742224373	4.04180695847363	NHLH2;POU4F2
GO:0008083	growth factor activity	molecular_function	2	66	108	14405	0.0877066514465682	0.165400742224373	4.04180695847363	GDF6;IL12A
GO:0001106	RNA polymerase II transcription corepressor activity	molecular_function	1	66	20	14405	0.087809274346916	0.165400742224373	10.9128787878788	OLIG3
GO:0003281	ventricular septum development	biological_process	1	66	20	14405	0.087809274346916	0.165400742224373	10.9128787878788	GATA3
GO:0010595	positive regulation of endothelial cell migration	biological_process	1	66	20	14405	0.087809274346916	0.165400742224373	10.9128787878788	GATA3
GO:0045597	positive regulation of cell differentiation	biological_process	1	66	20	14405	0.087809274346916	0.165400742224373	10.9128787878788	POU4F2
GO:0045668	negative regulation of osteoblast differentiation	biological_process	1	66	20	14405	0.087809274346916	0.165400742224373	10.9128787878788	GREM1
GO:0045773	positive regulation of axon extension	biological_process	1	66	20	14405	0.087809274346916	0.165400742224373	10.9128787878788	POU4F2
GO:0048741	skeletal muscle fiber development	biological_process	1	66	20	14405	0.087809274346916	0.165400742224373	10.9128787878788	SIX1
GO:0050767	regulation of neurogenesis	biological_process	1	66	20	14405	0.087809274346916	0.165400742224373	10.9128787878788	DLL1
GO:0050840	extracellular matrix binding	molecular_function	1	66	20	14405	0.087809274346916	0.165400742224373	10.9128787878788	ADAMTS5
GO:0051018	protein kinase A binding	molecular_function	1	66	20	14405	0.087809274346916	0.165400742224373	10.9128787878788	MYRIP
GO:0042803	protein homodimerization activity	molecular_function	5	66	523	14405	0.0911964460303533	0.167204053363449	2.08659250246248	FGG;FZD4;GDF6;GREM1;USH2A
GO:0001658	branching involved in ureteric bud morphogenesis	biological_process	1	66	21	14405	0.0919945081246778	0.167204053363449	10.3932178932179	GREM1
GO:0016311	dephosphorylation	biological_process	1	66	21	14405	0.0919945081246778	0.167204053363449	10.3932178932179	FBP1
GO:0030199	collagen fibril organization	biological_process	1	66	21	14405	0.0919945081246778	0.167204053363449	10.3932178932179	GREM1
GO:0045503	dynein light chain binding	molecular_function	1	66	21	14405	0.0919945081246778	0.167204053363449	10.3932178932179	DNAH8
GO:0045785	positive regulation of cell adhesion	biological_process	1	66	21	14405	0.0919945081246778	0.167204053363449	10.3932178932179	IL12A
GO:0048675	axon extension	biological_process	1	66	21	14405	0.0919945081246778	0.167204053363449	10.3932178932179	POU4F2
GO:0071392	cellular response to estradiol stimulus	biological_process	1	66	21	14405	0.0919945081246778	0.167204053363449	10.3932178932179	POU4F2
GO:0071773	cellular response to BMP stimulus	biological_process	1	66	21	14405	0.0919945081246778	0.167204053363449	10.3932178932179	GATA3
GO:0072332	intrinsic apoptotic signaling pathway by p53 class mediator	biological_process	1	66	21	14405	0.0919945081246778	0.167204053363449	10.3932178932179	POU4F2
GO:0005788	endoplasmic reticulum lumen	cellular_component	2	66	112	14405	0.0932821013916563	0.168951498324748	3.89745670995671	ADAMTS5;IL12A
GO:0009790	embryo development	biological_process	1	66	22	14405	0.0961608292080882	0.169426222890441	9.92079889807163	OSR2
GO:0014065	phosphatidylinositol 3-kinase signaling	biological_process	1	66	22	14405	0.0961608292080882	0.169426222890441	9.92079889807163	GATA3
GO:0030155	regulation of cell adhesion	biological_process	1	66	22	14405	0.0961608292080882	0.169426222890441	9.92079889807163	DLL1
GO:0030864	cortical actin cytoskeleton	cellular_component	1	66	22	14405	0.0961608292080882	0.169426222890441	9.92079889807163	MYRIP
GO:0042813	Wnt-activated receptor activity	molecular_function	1	66	22	14405	0.0961608292080882	0.169426222890441	9.92079889807163	FZD4
GO:0043627	response to estrogen	biological_process	1	66	22	14405	0.0961608292080882	0.169426222890441	9.92079889807163	GATA3
GO:0048469	cell maturation	biological_process	1	66	22	14405	0.0961608292080882	0.169426222890441	9.92079889807163	GATA3
GO:0051973	positive regulation of telomerase activity	biological_process	1	66	22	14405	0.0961608292080882	0.169426222890441	9.92079889807163	GREM1
GO:0007267	cell-cell signaling	biological_process	2	66	115	14405	0.0975301777599248	0.171256379930987	3.79578392621871	GREM1;LHX5
GO:0001654	eye development	biological_process	1	66	23	14405	0.100308321752916	0.173199035560035	9.48945981554677	SOX2
GO:0001917	photoreceptor inner segment	cellular_component	1	66	23	14405	0.100308321752916	0.173199035560035	9.48945981554677	USH2A
GO:0002576	platelet degranulation	biological_process	1	66	23	14405	0.100308321752916	0.173199035560035	9.48945981554677	SRGN
GO:0035115	embryonic forelimb morphogenesis	biological_process	1	66	23	14405	0.100308321752916	0.173199035560035	9.48945981554677	OSR2
GO:0045505	dynein intermediate chain binding	molecular_function	1	66	23	14405	0.100308321752916	0.173199035560035	9.48945981554677	DNAH8
GO:0005160	transforming growth factor beta receptor binding	molecular_function	1	66	24	14405	0.104437069546291	0.176792163480322	9.09406565656566	GDF6
GO:0005834	heterotrimeric G-protein complex	cellular_component	1	66	24	14405	0.104437069546291	0.176792163480322	9.09406565656566	RGS7
GO:0030574	collagen catabolic process	biological_process	1	66	24	14405	0.104437069546291	0.176792163480322	9.09406565656566	MMP13
GO:0045184	establishment of protein localization	biological_process	1	66	24	14405	0.104437069546291	0.176792163480322	9.09406565656566	USH2A
GO:0045599	negative regulation of fat cell differentiation	biological_process	1	66	24	14405	0.104437069546291	0.176792163480322	9.09406565656566	GATA3
GO:0051879	Hsp90 protein binding	molecular_function	1	66	24	14405	0.104437069546291	0.176792163480322	9.09406565656566	ESR1
GO:0021549	cerebellum development	biological_process	1	66	25	14405	0.108547156008285	0.180216111577858	8.73030303030303	LHX5
GO:0030218	erythrocyte differentiation	biological_process	1	66	25	14405	0.108547156008285	0.180216111577858	8.73030303030303	GATA3
GO:0034446	substrate adhesion-dependent cell spreading	biological_process	1	66	25	14405	0.108547156008285	0.180216111577858	8.73030303030303	FZD4
GO:0035094	response to nicotine	biological_process	1	66	25	14405	0.108547156008285	0.180216111577858	8.73030303030303	NKX6-1
GO:0045786	negative regulation of cell cycle	biological_process	1	66	25	14405	0.108547156008285	0.180216111577858	8.73030303030303	GATA3
GO:0070888	E-box binding	molecular_function	1	66	25	14405	0.108547156008285	0.180216111577858	8.73030303030303	GATA3
GO:0008307	structural constituent of muscle	molecular_function	1	66	26	14405	0.112638664193504	0.184059394486546	8.39452214452214	NEXN
GO:0032391	photoreceptor connecting cilium	cellular_component	1	66	26	14405	0.112638664193504	0.184059394486546	8.39452214452214	USH2A
GO:0045494	photoreceptor cell maintenance	biological_process	1	66	26	14405	0.112638664193504	0.184059394486546	8.39452214452214	USH2A
GO:0045747	positive regulation of Notch signaling pathway	biological_process	1	66	26	14405	0.112638664193504	0.184059394486546	8.39452214452214	DLL1
GO:0051959	dynein light intermediate chain binding	molecular_function	1	66	26	14405	0.112638664193504	0.184059394486546	8.39452214452214	DNAH8
GO:0007389	pattern specification process	biological_process	1	66	27	14405	0.116711676792658	0.188061096298359	8.08361391694725	PAX1
GO:0009306	protein secretion	biological_process	1	66	27	14405	0.116711676792658	0.188061096298359	8.08361391694725	FGG
GO:0030501	positive regulation of bone mineralization	biological_process	1	66	27	14405	0.116711676792658	0.188061096298359	8.08361391694725	OSR2
GO:0048704	embryonic skeletal system morphogenesis	biological_process	1	66	27	14405	0.116711676792658	0.188061096298359	8.08361391694725	OSR2
GO:0000122	negative regulation of transcription from RNA polymerase II promoter	biological_process	4	66	408	14405	0.116902843644926	0.188061096298359	2.13978015448604	OSR2;POU4F2;PRDM13;ZNF608
GO:0006094	gluconeogenesis	biological_process	1	66	28	14405	0.12076627613413	0.191305599502995	7.79491341991342	FBP1
GO:0010811	positive regulation of cell-substrate adhesion	biological_process	1	66	28	14405	0.12076627613413	0.191305599502995	7.79491341991342	ABI3BP
GO:0017147	Wnt-protein binding	molecular_function	1	66	28	14405	0.12076627613413	0.191305599502995	7.79491341991342	FZD4
GO:0032526	response to retinoic acid	biological_process	1	66	28	14405	0.12076627613413	0.191305599502995	7.79491341991342	AQP3
GO:0051592	response to calcium ion	biological_process	1	66	28	14405	0.12076627613413	0.191305599502995	7.79491341991342	FGG
GO:0003713	transcription coactivator activity	molecular_function	2	66	132	14405	0.122566988070302	0.192977811004305	3.30693296602388	GATA3;POU4F2
GO:0015629	actin cytoskeleton	cellular_component	2	66	132	14405	0.122566988070302	0.192977811004305	3.30693296602388	FYB;MYRIP
GO:0001046	core promoter sequence-specific DNA binding	molecular_function	1	66	29	14405	0.124802544185542	0.194137290955288	7.52612330198537	GATA3
GO:0001568	blood vessel development	biological_process	1	66	29	14405	0.124802544185542	0.194137290955288	7.52612330198537	FZD4
GO:0030855	epithelial cell differentiation	biological_process	1	66	29	14405	0.124802544185542	0.194137290955288	7.52612330198537	DLX6
GO:0050714	positive regulation of protein secretion	biological_process	1	66	29	14405	0.124802544185542	0.194137290955288	7.52612330198537	FGG
GO:0030054	cell junction	cellular_component	4	66	424	14405	0.129445218849092	0.200756357376736	2.05903373356204	COLQ;FYB;TMEM108;TMEM163
GO:0009611	response to wounding	biological_process	1	66	31	14405	0.132820412494184	0.201301060085821	7.0405669599218	SOX2
GO:0030514	negative regulation of BMP signaling pathway	biological_process	1	66	31	14405	0.132820412494184	0.201301060085821	7.0405669599218	GREM1
GO:0035690	cellular response to drug	biological_process	1	66	31	14405	0.132820412494184	0.201301060085821	7.0405669599218	FBP1
GO:0042102	positive regulation of T cell proliferation	biological_process	1	66	31	14405	0.132820412494184	0.201301060085821	7.0405669599218	IL12A
GO:0042531	positive regulation of tyrosine phosphorylation of STAT protein	biological_process	1	66	31	14405	0.132820412494184	0.201301060085821	7.0405669599218	IL12A
GO:0045727	positive regulation of translation	biological_process	1	66	31	14405	0.132820412494184	0.201301060085821	7.0405669599218	FAM129A
GO:0072562	blood microparticle	cellular_component	1	66	31	14405	0.132820412494184	0.201301060085821	7.0405669599218	FGG
GO:0002250	adaptive immune response	biological_process	2	66	139	14405	0.133293945191963	0.201301060085821	3.1403967734903	IFNAL6;LOC100858177
GO:0044212	transcription regulatory region DNA binding	molecular_function	2	66	139	14405	0.133293945191963	0.201301060085821	3.1403967734903	GATA3;SOX2
GO:0003341	cilium movement	biological_process	1	66	32	14405	0.136802174896813	0.20304735414484	6.82054924242424	DNAH8
GO:0008277	regulation of G-protein coupled receptor protein signaling pathway	biological_process	1	66	32	14405	0.136802174896813	0.20304735414484	6.82054924242424	RGS7
GO:0009968	negative regulation of signal transduction	biological_process	1	66	32	14405	0.136802174896813	0.20304735414484	6.82054924242424	RGS7
GO:0048468	cell development	biological_process	1	66	32	14405	0.136802174896813	0.20304735414484	6.82054924242424	GDF6
GO:0060173	limb development	biological_process	1	66	32	14405	0.136802174896813	0.20304735414484	6.82054924242424	GREM1
GO:1904115	axon cytoplasm	cellular_component	1	66	32	14405	0.136802174896813	0.20304735414484	6.82054924242424	TMEM108
GO:0070062	extracellular exosome	cellular_component	7	66	944	14405	0.139796556293312	0.205399301118555	1.6184354134566	ANGPTL1;BCAS1;BHMT;FAM129A;FGG;FZD4;ITM2C
GO:0010862	positive regulation of pathway-restricted SMAD protein phosphorylation	biological_process	1	66	33	14405	0.140765930303257	0.205399301118555	6.61386593204775	GDF6
GO:0050680	negative regulation of epithelial cell proliferation	biological_process	1	66	33	14405	0.140765930303257	0.205399301118555	6.61386593204775	SOX2
GO:0050885	neuromuscular process controlling balance	biological_process	1	66	33	14405	0.140765930303257	0.205399301118555	6.61386593204775	POU4F2
GO:0071347	cellular response to interleukin-1	biological_process	1	66	33	14405	0.140765930303257	0.205399301118555	6.61386593204775	FGG
GO:1901796	regulation of signal transduction by p53 class mediator	biological_process	1	66	33	14405	0.140765930303257	0.205399301118555	6.61386593204775	POU4F2
GO:0045892	negative regulation of transcription, DNA-templated	biological_process	3	66	290	14405	0.147561130500341	0.214709734829147	2.25783699059561	GATA3;GREM1;HMX1
GO:0001947	heart looping	biological_process	1	66	35	14405	0.148639740524114	0.215070909473439	6.23593073593074	DLL1
GO:0097110	scaffold protein binding	molecular_function	1	66	35	14405	0.148639740524114	0.215070909473439	6.23593073593074	DLL1
GO:0008217	regulation of blood pressure	biological_process	1	66	36	14405	0.152549954659494	0.220113862154925	6.06271043771044	DLL1
GO:0060395	SMAD protein signal transduction	biological_process	1	66	37	14405	0.156442480443646	0.225103346860579	5.8988533988534	GDF6
GO:0009986	cell surface	cellular_component	3	66	300	14405	0.158430141811501	0.226897299107306	2.18257575757576	FGG;FZD4;GREM1
GO:0001570	vasculogenesis	biological_process	1	66	38	14405	0.160317396666552	0.226897299107306	5.74362041467305	FZD4
GO:0001933	negative regulation of protein phosphorylation	biological_process	1	66	38	14405	0.160317396666552	0.226897299107306	5.74362041467305	FAM129A
GO:0021766	hippocampus development	biological_process	1	66	38	14405	0.160317396666552	0.226897299107306	5.74362041467305	LHX5
GO:0022008	neurogenesis	biological_process	1	66	38	14405	0.160317396666552	0.226897299107306	5.74362041467305	PRDM13
GO:0031594	neuromuscular junction	cellular_component	1	66	38	14405	0.160317396666552	0.226897299107306	5.74362041467305	COLQ
GO:0009887	animal organ morphogenesis	biological_process	1	66	39	14405	0.164174781772699	0.229844694481779	5.5963480963481	PAX1
GO:0042733	embryonic digit morphogenesis	biological_process	1	66	39	14405	0.164174781772699	0.229844694481779	5.5963480963481	OSR2
GO:0048666	neuron development	biological_process	1	66	39	14405	0.164174781772699	0.229844694481779	5.5963480963481	NEUROD1
GO:0050830	defense response to Gram-positive bacterium	biological_process	1	66	39	14405	0.164174781772699	0.229844694481779	5.5963480963481	IL12A
GO:0008237	metallopeptidase activity	molecular_function	1	66	40	14405	0.168014713862564	0.233955972529054	5.45643939393939	ADAMTS5
GO:0043433	negative regulation of DNA binding transcription factor activity	biological_process	1	66	40	14405	0.168014713862564	0.233955972529054	5.45643939393939	POU4F2
GO:0006898	receptor-mediated endocytosis	biological_process	1	66	41	14405	0.171837270694104	0.237364549918789	5.32335550628234	TMEM108
GO:0030674	protein binding, bridging	molecular_function	1	66	41	14405	0.171837270694104	0.237364549918789	5.32335550628234	FGG
GO:0050728	negative regulation of inflammatory response	biological_process	1	66	41	14405	0.171837270694104	0.237364549918789	5.32335550628234	GATA3
GO:0010977	negative regulation of neuron projection development	biological_process	1	66	42	14405	0.175642529684231	0.241975612703276	5.19660894660895	ITM2C
GO:0009615	response to virus	biological_process	1	66	43	14405	0.179430567910287	0.243950220938395	5.07575757575758	GATA3
GO:0009791	post-embryonic development	biological_process	1	66	43	14405	0.179430567910287	0.243950220938395	5.07575757575758	GATA3
GO:0043408	regulation of MAPK cascade	biological_process	1	66	43	14405	0.179430567910287	0.243950220938395	5.07575757575758	GDF6
GO:0050839	cell adhesion molecule binding	molecular_function	1	66	43	14405	0.179430567910287	0.243950220938395	5.07575757575758	FGG
GO:0050896	response to stimulus	biological_process	1	66	43	14405	0.179430567910287	0.243950220938395	5.07575757575758	USH2A
GO:0000902	cell morphogenesis	biological_process	1	66	44	14405	0.183201462111507	0.247131138994168	4.96039944903581	GREM1
GO:0005912	adherens junction	cellular_component	1	66	44	14405	0.183201462111507	0.247131138994168	4.96039944903581	DLL1
GO:0016459	myosin complex	cellular_component	1	66	44	14405	0.183201462111507	0.247131138994168	4.96039944903581	MYL10
GO:0006417	regulation of translation	biological_process	1	66	45	14405	0.186955288690481	0.250239895456509	4.85016835016835	BOLL
GO:0030334	regulation of cell migration	biological_process	1	66	45	14405	0.186955288690481	0.250239895456509	4.85016835016835	NEXN
GO:0040008	regulation of growth	biological_process	1	66	45	14405	0.186955288690481	0.250239895456509	4.85016835016835	DLL1
GO:0030133	transport vesicle	cellular_component	1	66	46	14405	0.190692123714605	0.253929357542842	4.74472990777339	MYRIP
GO:0034976	response to endoplasmic reticulum stress	biological_process	1	66	46	14405	0.190692123714605	0.253929357542842	4.74472990777339	FAM129A
GO:0007368	determination of left/right symmetry	biological_process	1	66	47	14405	0.194412042917533	0.258219072387903	4.64377820760799	DLL1
GO:0071456	cellular response to hypoxia	biological_process	1	66	48	14405	0.198115121700612	0.262464534631501	4.54703282828283	AQP3
GO:0008584	male gonad development	biological_process	1	66	49	14405	0.20180143513432	0.265312546699436	4.45423623995053	GATA3
GO:0045444	fat cell differentiation	biological_process	1	66	49	14405	0.20180143513432	0.265312546699436	4.45423623995053	GDF6
GO:0051289	protein homotetramerization	biological_process	1	66	49	14405	0.20180143513432	0.265312546699436	4.45423623995053	FBP1
GO:0010628	positive regulation of gene expression	biological_process	2	66	184	14405	0.206239336393023	0.270460699371103	2.37236495388669	ESR1;OSR2
GO:0001822	kidney development	biological_process	1	66	51	14405	0.209124064589769	0.273551175397729	4.27956030897207	GATA3
GO:0007160	cell-matrix adhesion	biological_process	1	66	53	14405	0.216380525284483	0.281620884666739	4.11806746712407	FGG
GO:0071356	cellular response to tumor necrosis factor	biological_process	1	66	53	14405	0.216380525284483	0.281620884666739	4.11806746712407	GATA3
GO:0007165	signal transduction	biological_process	4	66	524	14405	0.218771196512086	0.283462133213344	1.66608836456165	FGG;FYB;GATA3;SLC39A12
GO:0007169	transmembrane receptor protein tyrosine kinase signaling pathway	biological_process	1	66	54	14405	0.219984126547807	0.283462133213344	4.04180695847363	ANGPTL1
GO:0007417	central nervous system development	biological_process	1	66	54	14405	0.219984126547807	0.283462133213344	4.04180695847363	NHLH2
GO:0060070	canonical Wnt signaling pathway	biological_process	1	66	54	14405	0.219984126547807	0.283462133213344	4.04180695847363	FZD4
GO:0043410	positive regulation of MAPK cascade	biological_process	1	66	55	14405	0.223571406015987	0.287369698055288	3.96831955922865	SOX2
GO:0001649	osteoblast differentiation	biological_process	1	66	56	14405	0.227142436483091	0.289802418961185	3.89745670995671	SOX2
GO:0030509	BMP signaling pathway	biological_process	1	66	56	14405	0.227142436483091	0.289802418961185	3.89745670995671	GDF6
GO:0050852	T cell receptor signaling pathway	biological_process	1	66	56	14405	0.227142436483091	0.289802418961185	3.89745670995671	GATA3
GO:0016324	apical plasma membrane	cellular_component	2	66	197	14405	0.228122903882435	0.290338241304917	2.21581295185356	DLL1;USH2A
GO:0001750	photoreceptor outer segment	cellular_component	1	66	57	14405	0.230697290423583	0.291466332779063	3.8290802764487	MYRIP
GO:0030165	PDZ domain binding	molecular_function	1	66	57	14405	0.230697290423583	0.291466332779063	3.8290802764487	FZD4
GO:0042742	defense response to bacterium	biological_process	1	66	57	14405	0.230697290423583	0.291466332779063	3.8290802764487	ADAMTS5
GO:0007218	neuropeptide signaling pathway	biological_process	1	66	58	14405	0.2342360399937	0.294500652225089	3.76306165099269	SORCS2
GO:0051092	positive regulation of NF-kappaB transcription factor activity	biological_process	1	66	58	14405	0.2342360399937	0.294500652225089	3.76306165099269	GREM1
GO:0001501	skeletal system development	biological_process	1	66	59	14405	0.237758757032831	0.297485594548325	3.69928094504366	PAX1
GO:0007224	smoothened signaling pathway	biological_process	1	66	59	14405	0.237758757032831	0.297485594548325	3.69928094504366	NKX6-1
GO:0004930	G-protein coupled receptor activity	molecular_function	2	66	204	14405	0.239980754266861	0.299542242675262	2.13978015448604	ADGRG4;FZD4
GO:0005178	integrin binding	molecular_function	1	66	60	14405	0.241265513064884	0.299701524622566	3.63762626262626	ADAMTS5
GO:0034220	ion transmembrane transport	biological_process	1	66	60	14405	0.241265513064884	0.299701524622566	3.63762626262626	ATP2C2
GO:0008285	negative regulation of cell proliferation	biological_process	2	66	206	14405	0.243375404129638	0.301149179280805	2.11900558987938	DLL1;GATA3
GO:0005179	hormone activity	molecular_function	1	66	61	14405	0.24475637929965	0.301149179280805	3.57799304520616	CALCB
GO:0005604	basement membrane	cellular_component	1	66	61	14405	0.24475637929965	0.301149179280805	3.57799304520616	USH2A
GO:0031225	anchored component of membrane	cellular_component	1	66	61	14405	0.24475637929965	0.301149179280805	3.57799304520616	NT5E
GO:0005581	collagen trimer	cellular_component	1	66	62	14405	0.248231426634161	0.303980801410155	3.5202834799609	COLQ
GO:0051897	positive regulation of protein kinase B signaling	biological_process	1	66	62	14405	0.248231426634161	0.303980801410155	3.5202834799609	GATA3
GO:0005509	calcium ion binding	molecular_function	4	66	556	14405	0.250393111796691	0.305904792242183	1.57019838674515	DLL1;MMP13;MYL10;RHBDL3
GO:1990830	cellular response to leukemia inhibitory factor	biological_process	1	66	63	14405	0.251690725654041	0.306766578561867	3.46440596440597	FZD4
GO:0042470	melanosome	cellular_component	1	66	64	14405	0.255134346634855	0.309507240179988	3.41027462121212	MYRIP
GO:0071222	cellular response to lipopolysaccharide	biological_process	1	66	64	14405	0.255134346634855	0.309507240179988	3.41027462121212	IL12A
GO:0001934	positive regulation of protein phosphorylation	biological_process	1	66	65	14405	0.258562359543446	0.311477447077919	3.35780885780886	FAM129A
GO:0006470	protein dephosphorylation	biological_process	1	66	65	14405	0.258562359543446	0.311477447077919	3.35780885780886	PPP1R3E
GO:0030308	negative regulation of cell growth	biological_process	1	66	65	14405	0.258562359543446	0.311477447077919	3.35780885780886	FBP1
GO:0045766	positive regulation of angiogenesis	biological_process	1	66	66	14405	0.261974834039271	0.314856065040237	3.30693296602388	GREM1
GO:0042383	sarcolemma	cellular_component	1	66	67	14405	0.265371839475732	0.318200492704697	3.25757575757576	SGCD
GO:0032496	response to lipopolysaccharide	biological_process	1	66	70	14405	0.27547073039984	0.32905972378089	3.11796536796537	IL12A
GO:0005578	proteinaceous extracellular matrix	cellular_component	2	66	225	14405	0.275698687492097	0.32905972378089	1.94006734006734	ADAMTS5;MMP13
GO:0006357	regulation of transcription from RNA polymerase II promoter	biological_process	2	66	229	14405	0.282506420137292	0.336409943979579	1.90617970093953	NKX6-1;POU3F3
GO:0007219	Notch signaling pathway	biological_process	1	66	78	14405	0.301737474015014	0.358486264999489	2.79817404817405	DLL1
GO:0045087	innate immune response	biological_process	2	66	243	14405	0.306288222571252	0.363060181446015	1.7963586482105	IFNAL6;LOC100858177
GO:0030425	dendrite	cellular_component	2	66	245	14405	0.309676547241759	0.36623847367861	1.78169449598021	FZD4;TMEM108
GO:0003729	mRNA binding	molecular_function	1	66	82	14405	0.314516872915712	0.371115581253619	2.66167775314117	BOLL
GO:0031175	neuron projection development	biological_process	1	66	89	14405	0.336328872501019	0.394381634918355	2.45233231188287	TMEM108
GO:0070374	positive regulation of ERK1 and ERK2 cascade	biological_process	1	66	89	14405	0.336328872501019	0.394381634918355	2.45233231188287	FGG
GO:0048471	perinuclear region of cytoplasm	cellular_component	3	66	447	14405	0.336518692343461	0.394381634918355	1.46481594468172	ITM2C;MYRIP;SLC39A12
GO:0000165	MAPK cascade	biological_process	1	66	90	14405	0.339388546600972	0.396847104151926	2.42508417508418	POU4F2
GO:0016887	ATPase activity	molecular_function	1	66	91	14405	0.342434327664495	0.399506715608578	2.3984348984349	CHD1L
GO:0036064	ciliary basal body	cellular_component	1	66	92	14405	0.345466277809398	0.402138273944423	2.37236495388669	USH2A
GO:0005938	cell cortex	cellular_component	1	66	94	14405	0.351488932448682	0.408231540377617	2.321889103804	FGG
GO:0005623	cell	cellular_component	1	66	95	14405	0.354479759816328	0.408954377694561	2.29744816586922	SOX2
GO:0017137	Rab GTPase binding	molecular_function	1	66	95	14405	0.354479759816328	0.408954377694561	2.29744816586922	MYRIP
GO:0031901	early endosome membrane	cellular_component	1	66	95	14405	0.354479759816328	0.408954377694561	2.29744816586922	TMEM163
GO:0046872	metal ion binding	molecular_function	9	66	1670	14405	0.355526048728973	0.409249984981351	1.17623843222646	ATP2C2;FBP1;FGG;LHX5;MYRIP;NT5E;OSR2;PRDM13;ZNF608
GO:0003714	transcription corepressor activity	molecular_function	1	66	96	14405	0.35745700201424	0.409652050980921	2.27351641414141	POU4F2
GO:0030198	extracellular matrix organization	biological_process	1	66	96	14405	0.35745700201424	0.409652050980921	2.27351641414141	ABI3BP
GO:0072659	protein localization to plasma membrane	biological_process	1	66	98	14405	0.363370973683386	0.415510296618088	2.22711811997526	FYB
GO:0008289	lipid binding	molecular_function	1	66	99	14405	0.366307823878179	0.416501576747577	2.20462197734925	FYB
GO:0043547	positive regulation of GTPase activity	biological_process	1	66	99	14405	0.366307823878179	0.416501576747577	2.20462197734925	RGS7
GO:0007186	G-protein coupled receptor signaling pathway	biological_process	2	66	279	14405	0.366650036673542	0.416501576747577	1.56457043553818	ADGRG4;RGS7
GO:0004252	serine-type endopeptidase activity	molecular_function	1	66	100	14405	0.369231330352668	0.418516037467575	2.18257575757576	RHBDL3
GO:0003677	DNA binding	molecular_function	5	66	874	14405	0.371968574279903	0.420698081827489	1.24861313362458	HMX1;NEUROD1;OLIG3;PAX5;PRDM13
GO:0030018	Z disc	cellular_component	1	66	103	14405	0.377922383133497	0.425573466224243	2.11900558987938	NEXN
GO:0042127	regulation of cell proliferation	biological_process	1	66	103	14405	0.377922383133497	0.425573466224243	2.11900558987938	LHX5
GO:0046982	protein heterodimerization activity	molecular_function	2	66	289	14405	0.383100892674568	0.430469115846912	1.51043305022544	FZD4;IL12A
GO:0005856	cytoskeleton	cellular_component	2	66	290	14405	0.384736585467445	0.431371323099863	1.50522466039707	NEXN;SGCD
GO:0007507	heart development	biological_process	1	66	106	14405	0.386495475890599	0.432407465467235	2.05903373356204	IRX4
GO:0007283	spermatogenesis	biological_process	2	66	293	14405	0.389632897932495	0.434978105881535	1.48981280380598	BOLL;POU4F2
GO:0000790	nuclear chromatin	cellular_component	1	66	111	14405	0.400526103482532	0.44617746581495	1.96628446628447	GATA3
GO:0006366	transcription from RNA polymerase II promoter	biological_process	1	66	112	14405	0.403294067465332	0.448296838942151	1.94872835497835	NKX6-1
GO:0009897	external side of plasma membrane	cellular_component	1	66	118	14405	0.419639471445949	0.464472748309832	1.84964047252183	FGG
GO:0016323	basolateral plasma membrane	cellular_component	1	66	118	14405	0.419639471445949	0.464472748309832	1.84964047252183	AQP3
GO:0006508	proteolysis	biological_process	1	66	121	14405	0.427646003896304	0.472325437139202	1.8037816178312	ADAMTS5
GO:0007601	visual perception	biological_process	1	66	123	14405	0.432923154338593	0.47713658286679	1.77445183542745	USH2A
GO:0006915	apoptotic process	biological_process	2	66	323	14405	0.43761563410639	0.480853670759345	1.35144009757013	GDF6;SIX1
GO:0004871	signal transducer activity	molecular_function	1	66	125	14405	0.438152379533612	0.480853670759345	1.74606060606061	RGS7
GO:0045121	membrane raft	cellular_component	1	66	127	14405	0.44333410808572	0.485511771645672	1.71856358864233	DLL1
GO:0005198	structural molecule activity	molecular_function	1	66	129	14405	0.448468764825556	0.488039538192517	1.69191919191919	FGG
GO:0006955	immune response	biological_process	1	66	129	14405	0.448468764825556	0.488039538192517	1.69191919191919	FYB
GO:0016055	Wnt signaling pathway	biological_process	1	66	129	14405	0.448468764825556	0.488039538192517	1.69191919191919	FZD4
GO:0007166	cell surface receptor signaling pathway	biological_process	1	66	134	14405	0.461102221778353	0.500735746082153	1.62878787878788	ADGRG4
GO:0042981	regulation of apoptotic process	biological_process	1	66	137	14405	0.468545040018178	0.507753829977858	1.59312099093121	GDF6
GO:0051015	actin filament binding	molecular_function	1	66	138	14405	0.471003410312459	0.509352330985081	1.58157663592446	NEXN
GO:0016477	cell migration	biological_process	1	66	139	14405	0.473450580349564	0.510932084627238	1.57019838674515	IL12A
GO:0003676	nucleic acid binding	molecular_function	1	66	140	14405	0.475886600375986	0.512493261943369	1.55898268398268	ZNF608
GO:0010008	endosome membrane	cellular_component	1	66	141	14405	0.478311520416307	0.514036032314621	1.54792606920266	TMEM108
GO:0005886	plasma membrane	cellular_component	12	66	2534	14405	0.500216241510636	0.53646379524329	1.03357967998852	AQP3;CHD1L;COLQ;DLL1;FAM129A;FYB;FZD4;ITM2C;NT5E;POU4F2;RGS7;VSIG1
GO:0007420	brain development	biological_process	1	66	153	14405	0.506562672207565	0.542147653313055	1.42652010299069	POU3F3
GO:0032403	protein complex binding	molecular_function	1	66	156	14405	0.513386671469718	0.548318135714049	1.39908702408702	FYB
GO:0006974	cellular response to DNA damage stimulus	biological_process	1	66	157	14405	0.515640617689312	0.54846373709048	1.390175641768	CHD1L
GO:0014069	postsynaptic density	cellular_component	1	66	157	14405	0.515640617689312	0.54846373709048	1.390175641768	TMEM108
GO:0006281	DNA repair	biological_process	1	66	158	14405	0.517884281307539	0.549721429748577	1.38137706175681	CHD1L
GO:0031012	extracellular matrix	cellular_component	1	66	160	14405	0.522340945300552	0.553318220175227	1.36410984848485	ABI3BP
GO:0005764	lysosome	cellular_component	1	66	161	14405	0.524554037445878	0.554528553871356	1.35563711650668	ITM2C
GO:0045202	synapse	cellular_component	1	66	165	14405	0.533305868233912	0.562632260173455	1.32277318640955	MYRIP
GO:0006886	intracellular protein transport	biological_process	1	66	170	14405	0.544022812721303	0.572771985751291	1.28386809269162	MYRIP
GO:0005769	early endosome	cellular_component	1	66	176	14405	0.556563583550619	0.584786889004504	1.24009986225895	TMEM108
GO:0031410	cytoplasmic vesicle	cellular_component	1	66	180	14405	0.564734740513297	0.592171246125279	1.21254208754209	DLL1
GO:0031625	ubiquitin protein ligase binding	molecular_function	1	66	182	14405	0.568764528701486	0.595191971449232	1.19921744921745	FZD4
GO:0045211	postsynaptic membrane	cellular_component	1	66	186	14405	0.576714189283359	0.602294254130605	1.17342782665363	TMEM108
GO:0005925	focal adhesion	cellular_component	1	66	195	14405	0.594077006291686	0.619178851627955	1.11926961926962	NEXN
GO:0005765	lysosomal membrane	cellular_component	1	66	205	14405	0.612547087581711	0.635870523782217	1.06467110125647	ITM2C
GO:0007399	nervous system development	biological_process	1	66	205	14405	0.612547087581711	0.635870523782217	1.06467110125647	ITM2C
GO:0003779	actin binding	molecular_function	1	66	220	14405	0.638710730597605	0.661704316899118	0.992079889807163	MYRIP
GO:0030424	axon	cellular_component	1	66	221	14405	0.640391738125314	0.66212159750282	0.987590840532017	TMEM108
GO:0005737	cytoplasm	cellular_component	14	66	3294	14405	0.672293660479814	0.693721346869609	0.92762782653493	AQP3;BCAS1;BOLL;ESR1;FAM129A;FAM19A3;FBP1;FGG;IL12A;NEUROD1;POU4F2;SGCD;SIX1;USH2A
GO:0005096	GTPase activator activity	molecular_function	1	66	247	14405	0.681493049419251	0.70181590377569	0.883633909949699	RGS7
GO:0043066	negative regulation of apoptotic process	biological_process	1	66	253	14405	0.690300062533543	0.709475064270585	0.862678165049707	GREM1
GO:0005874	microtubule	cellular_component	1	66	265	14405	0.707200728153011	0.725405895412396	0.823613493424814	DNAH8
GO:0016607	nuclear speck	cellular_component	1	66	291	14405	0.740764369175791	0.758331903622647	0.750026033531188	POU4F2
GO:0035556	intracellular signal transduction	biological_process	1	66	300	14405	0.751475644651728	0.767779849959754	0.727525252525253	RGS7
GO:0005794	Golgi apparatus	cellular_component	2	66	597	14405	0.764856929470534	0.779913168239639	0.731181158316837	ITM2C;SRGN
GO:0043234	protein complex	cellular_component	1	66	318	14405	0.771607260057129	0.78525061043142	0.686344577854012	RGS7
GO:0007155	cell adhesion	biological_process	1	66	329	14405	0.783109999010531	0.795394077426383	0.663396886801142	CNTNAP5
GO:0005887	integral component of plasma membrane	cellular_component	3	66	899	14405	0.788830965015962	0.799636868646317	0.728334513095358	AQP3;DLL1;SLC39A12
GO:0016021	integral component of membrane	cellular_component	11	66	2874	14405	0.792071347061278	0.801353433159652	0.835363024820227	ADGRG4;ATP2C2;CNTNAP5;FZD4;ITM2C;RHBDL3;SGCD;SORCS2;TMEM108;USH2A;VSIG1
GO:0005524	ATP binding	molecular_function	4	66	1209	14405	0.815611200493406	0.8235606273988	0.722109431786851	ATP2C2;CHD1L;DNAH8;ITM2C
GO:0000139	Golgi membrane	cellular_component	1	66	395	14405	0.841067514513447	0.847612786999933	0.552550824702723	ATP2C2
GO:0005829	cytosol	cellular_component	8	66	2681	14405	0.942012228937505	0.947499678814811	0.651272139522792	BHMT;CHD1L;FAM129A;FBP1;FYB;NKX6-1;RGS7;SOX2
GO:0042802	identical protein binding	molecular_function	1	66	618	14405	0.945017808182766	0.948680667904405	0.353167598313229	FBP1
GO:0005654	nucleoplasm	cellular_component	4	66	1622	14405	0.948630900402367	0.950465776418619	0.538243096812764	CHD1L;GATA3;POU4F2;SOX2
GO:0016020	membrane	cellular_component	2	66	1044	14405	0.957383477736253	0.957383477736253	0.41811796122141	FAM129A;SORCS2
